# Supplementary material for: Genome-scale reconstruction of metabolic network for a halophilic extremophile, Chromohalobacter salexigens DSM 3043
Source: BMC Syst Biol. 2011 Jan 21;5:12. doi: 10.1186/1752-0509-5-12 (PMC3034673; doi:10.1186/1752-0509-5-12)
Supplement: Additional file 1 — The metabolite and reaction lists of C. salexigens iOA584 metabolic model (Excel file). [file 1752-0509-5-12-S1.XLS]

## Sheet: metabolites
Abbrevation	Metabolite Name	Chemical Formula
10fthf	10-Formyltetrahydrofolate	C20H22N7O7
12dgr120	1,2-Diacyl-sn-glycerol (didodecanoyl, n-C12:0)	C27H52O5
12dgr140	1,2-Diacyl-sn-glycerol (ditetradecanoyl, n-C14:0)	C31H60O5
12dgr141	1,2-Diacyl-sn-glycerol (ditetradec-7-enoyl, n-C14:1)	C31H56O5
12dgr160	1,2-Diacyl-sn-glycerol (dihexadecanoyl, n-C16:0)	C35H68O5
12dgr161	1,2-Diacyl-sn-glycerol (dihexadec-9-enoyl, n-C16:1)	C35H64O5
12dgr180	1,2-Diacyl-sn-glycerol (dioctadecanoyl, n-C18:0)	C39H76O5
12dgr181	1,2-Diacyl-sn-glycerol (dioctadec-11-enoyl, n-C18:1)	C39H72O5
13dpg	3-Phospho-D-glyceroyl phosphate	C3H4O10P2
1ccvppt	1-carboxyvinyl carboxyphosphonate	C4H2O7P
1ddecg3p	1-dodecanoyl-sn-glycerol 3-phosphate	C15H29O7P1
1hdec9eg3p	1-hexadec-9-enoyl-sn-glycerol 3-phosphate	C19H35O7P1
1hdecg3p	1-hexadecanoyl-sn-glycerol 3-phosphate	C19H37O7P1
1hlalkn	1-haloalkane
1odec11eg3p	1-octadec-11-enoyl-sn-glycerol 3-phosphate	C21H39O7P1
1odecg3p	1-octadecanoyl-sn-glycerol 3-phosphate	C21H41O7P1
1p3h5c	L-1-Pyrroline-3-hydroxy-5-carboxylate	C5H7NO3
1pyr5c	1-Pyrroline-5-carboxylate	C5H6NO2
1R2S12hphtn12ol	(1R,2S)-1,2-dihydronaphthalene-1,2-diol	C10H10O2
1tdec7eg3p	1-tetradec-7-enoyl-sn-glycerol 3-phosphate	C17H31O7P1
1tdecg3p	1-tetradecanoyl-sn-glycerol 3-phosphate	C17H33O7P1
22nppe	2 2-nitropropane	C3H7NO2
23ddarabt	2-dehydro-3-deoxy-L-arabinonate	C5H8O5
23dhdp	2,3-Dihydrodipicolinate	C7H5NO4
23dhmb	(R)-2,3-Dihydroxy-3-methylbutanoate	C5H9O4
23dhmp	(R)-2,3-Dihydroxy-3-methylpentanoate	C6H11O4
24abtn	L-2,4-diaminobutanoate	C4H10N2O2
24chph	2,4-dichlorophenol	C6H4Cl2O
25aics	(S)-2-[5-Amino-1-(5-phospho-D-ribosyl)imidazole-4-carboxamido]succinate	C13H15N4O12P
25dhpp	2,5-Diamino-6-hydroxy-4-(5'-phosphoribosylamino)-pyrimidine	C9H14N5O8P
25dixp	2,5-dioxopentanoate	C5H5O4
25drapp	2,5-Diamino-6-(ribosylamino)-4-(3H)-pyrimidinone 5'-phosphate	C9H14N5O8P
26dapLL	LL-2,6-Diaminoheptanedioate	C7H14N2O4
26dapM	meso-2,6-Diaminoheptanedioate	C7H14N2O4
2a3o4phobut2S	(2S)-2-amino-3-oxo-4-phosphonooxybutanoate	C4H10NO7P
2aacdL	L-2-amino acid	C2H4NO2R
2agpe120	2-Acyl-sn-glycero-3-phosphoethanolamine (n-C12:0)	C17H36NO7P1
2agpe140	2-Acyl-sn-glycero-3-phosphoethanolamine (n-C14:0)	C19H40NO7P1
2agpe141	2-Acyl-sn-glycero-3-phosphoethanolamine (n-C14:1)	C19H38NO7P1
2agpe160	2-Acyl-sn-glycero-3-phosphoethanolamine (n-C16:0)	C21H44NO7P1
2agpe161	2-Acyl-sn-glycero-3-phosphoethanolamine (n-C16:1)	C21H42NO7P1
2agpe180	2-Acyl-sn-glycero-3-phosphoethanolamine (n-C18:0)	C23H48NO7P1
2agpe181	2-Acyl-sn-glycero-3-phosphoethanolamine (n-C18:1)	C23H46NO7P1
2agpg120	2-Acyl-sn-glycero-3-phosphoglycerol (n-C12:0)	C18H36O9P1
2agpg140	2-Acyl-sn-glycero-3-phosphoglycerol (n-C14:0)	C20H40O9P1
2agpg141	2-Acyl-sn-glycero-3-phosphoglycerol (n-C14:1)	C20H38O9P1
2agpg160	2-Acyl-sn-glycero-3-phosphoglycerol (n-C16:0)	C22H44O9P1
2agpg161	2-Acyl-sn-glycero-3-phosphoglycerol (n-C16:1)	C22H42O9P1
2agpg180	2-Acyl-sn-glycero-3-phosphoglycerol (n-C18:0)	C24H48O9P1
2agpg181	2-Acyl-sn-glycero-3-phosphoglycerol (n-C18:1)	C24H46O9P1
2ahbut	(S)-2-Aceto-2-hydroxybutanoate	C6H9O4
2ahhmd	2-Amino-4-hydroxy-6-hydroxymethyl-7,8-dihydropteridine diphosphate	C7H8N5O8P2
2ahhmp	2-Amino-4-hydroxy-6-hydroxymethyl-7,8-dihydropteridine	C7H9N5O2
2aobut	L-2-Amino-3-oxobutanoate	C4H7NO3
2aomsa	2-ammoniomalonate semialdehyde	C3H5NO3
2Bhgibberellin1	2-beta-hydroxygibberellin1	C19H22O6
2c25h5of2ac	2-carboxy-2,5-dihydro-5-oxofuran-2-acetate	C7H6O6
2cpr5p	1-(2-Carboxyphenylamino)-1-deoxy-D-ribulose 5-phosphate	C12H13NO9P
2dda7p	2-Dehydro-3-deoxy-D-arabino-heptonate 7-phosphate	C7H10O10P
2ddecg3p	2-dodecanoyl-sn-glycerol 3-phosphate	C15H30O7P1
2ddg6p	2-Dehydro-3-deoxy-D-gluconate 6-phosphate	C6H8O9P
2ddglcn	2-Dehydro-3-deoxy-D-gluconate	C6H9O6
2dh3dgal	2-Dehydro-3-deoxy-D-galactonate	C6H9O6
2dh3dgal6p	2-Dehydro-3-deoxy-D-galactonate 6-phosphate	C6H8O9P
2dhglcn	2-Dehydro-D-gluconate	C6H9O7
2dhp	2-Dehydropantoate	C6H9O4
2dmmq8	2-Demethylmenaquinone 8	C50H70O2
2dmmql8	2-Demethylmenaquinol 8	C50H72O2
2dr1p	2-Deoxy-D-ribose 1-phosphate	C5H9O7P
2dr5p	2-Deoxy-D-ribose 5-phosphate	C5H9O7P
2h3oppan	2-Hydroxy-3-oxopropanoate	C3H3O4
2hacS	(S)-2-hydroxy acid	C2H3O3R
2hdec9eg3p	2-hexadec-9-enoyl-sn-glycerol 3-phosphate	C19H36O7P1
2hdecg3p	2-hexadecanoyl-sn-glycerol 3-phosphate	C19H38O7P1
2hmcsa	2-hydroxymuconate semialdehyde	C6H6O4
2ins	2-Inosose	C6H10O6
2ippm	2-Isopropylmaleate	C7H8O4
2m3oppan	2-methyl-3-oxopropanoate	C4H6O3
2mahmp	2-Methyl-4-amino-5-hydroxymethylpyrimidine diphosphate	C6H8N3O7P2
2mcacn	cis-2-Methylaconitate	C7H5O6
2mcit	2-Methylcitrate	C7H7O7
2me4p	2-C-methyl-D-erythritol 4-phosphate	C5H11O7P
2mecdp	2-C-methyl-D-erythritol 2,4-cyclodiphosphate	C5H10O9P2
2oac	2-oxo acid	C2HO3R
2obut	2-Oxobutanoate	C4H5O3
2odec11eg3p	2-octadec-11-enoyl-sn-glycerol 3-phosphate	C21H40O7P1
2odecg3p	2-octadecanoyl-sn-glycerol 3-phosphate	C21H42O7P1
2oglt	2-oxoglutarate	C5H4O5
2p4c2me	2-phospho-4-(cytidine 5'-diphospho)-2-C-methyl-D-erythritol	C14H22N3O17P3
2pg	D-Glycerate 2-phosphate	C3H4O7P
2pglyc	2-Phosphoglycolate	C2H2O6P
2R3Shcit	(2R,3S)-2-hydroxybutane-1,2,3-tricarboxylate	C7H7O7
2S2ippylt	(2S)-2-isopropylmalate	C7H10O5
2tdec7eg3p	2-tetradec-7-enoyl-sn-glycerol 3-phosphate	C17H32O7P1
2tdecg3p	2-tetradecanoyl-sn-glycerol 3-phosphate	C17H34O7P1
34hphe	3,4-dihydroxy-L-phenylalanine	C9H11NO4
34hpp	3-(4-Hydroxyphenyl)pyruvate	C9H7O4
35chcatec	3,5-dichlorocatechol	C6H4Cl2O2
3aacoa	3-acetoacetyl-CoA	C25H40N7O18P3S
3c2hmp	3-Carboxy-2-hydroxy-4-methylpentanoate	C7H10O5
3c3hmp	3-Carboxy-3-hydroxy-4-methylpentanoate	C7H10O5
3c4mop	3-Carboxy-4-methyl-2-oxopentanoate	C7H8O5
3cccmc	3-carboxy-cis,cis-muconate	C7H6O6
3dah7p	3-deoxy-D-arabino-hept-2-ulosonate 7-phosphate	C7H13O10P
3dhq	3-Dehydroquinate	C7H9O6
3dhsk	3-Dehydroshikimate	C7H7O5
3h2mppn	3-hydroxy-2-methylpropanoate	C4H7O3
3h4tmambut	3-hydroxy-4-trimethylammoniobutanoate	C7H16NO3
3haACP	(3R)-3-Hydroxyacyl-[acyl-carrier protein]	C15H27N2O9PRS
3hacoaR	(R)-3-hydroxyacyl-CoA	C24H39N7O18P3SR
3hbcoa	(S)-3-Hydroxybutanoyl-CoA	C25H38N7O18P3S
3hbutR	(R)-3-hydroxybutanoate	C6H12O3
3hcddec5eACP	(R)-3-hydroxy-cis-dodec-5-enoyl-[acyl-carrier protein]	C23H41N2O9PRS
3hcmrs7eACP	(R)-3-hydroxy-cis-myristol-7-eoyl-[acyl-carrier protein]	C25H45N2O9PRS
3hcpalm9eACP	(R)-3-hydroxy-cis-palm-9-eoyl-[acyl-carrier protein]	C27H49N2O9PRS
3hcvac11eACP	(R)-3-hydroxy-cis-vacc-11-enoyl-[acyl-carrier protein]	C29H53N2O9PRS
3hdcoa	(S)-3-Hydroxydecanoyl-CoA	C31H50N7O18P3S
3hddcoa	(S)-3-Hydroxydodecanoyl-CoA	C33H58N7O18P3S
3hddecACP	(R)-3-Hydroxydodecanoyl-[acyl-carrier protein]	C23H43N2O9PRS
3hdecACP	(R)-3-Hydroxydecanoyl-[acyl-carrier protein]	C21H39N2O9PRS
3hhcoa	(S)-3-Hydroxyhexanoyl-CoA	C27H42N7O18P3S
3hhdcoa	(S)-3-Hydroxyhexadecanoyl-CoA	C37H66N7O18P3S
3hhexACP	(R)-3-Hydroxyhexanoyl-[acyl-carrier protein]	C17H31N2O9PRS
3hmrsACP	R-3-hydroxy-myristoyl-ACP	C25H47N2O9PRS
3hocoa	(S)-3-Hydroxyoctanoyl-CoA	C29H46N7O18P3S
3hoctaACP	(R)-3-Hydroxyoctadecanoyl-[acyl-carrier protein]	C29H55N2O9PRS
3hoctACP	(R)-3-Hydroxyoctanoyl-[acyl-carrier protein]	C19H35N2O9PRS
3hodcoa	(S)-3-Hydroxyoctadecanoyl-CoA	C39H66N7O18P3S
3hpalmACP	R-3-hydroxypalmitoyl-[acyl-carrier protein]	C27H51N2O9PRS
3hppyr	3-(hydrohydroxyphosphoryl)pyruvate	C3H5O5P
3htdcoa	(S)-3-Hydroxytetradecanoyl-CoA	C35H62N7O18P3S
3ig3p	C'-(3-Indolyl)-glycerol 3-phosphate	C11H12NO6P
3mbtcoa	3-methylbutanoyl-CoA	C26H44N7O17P3S
3mbut2ecoa	3-methylbut-2-enoyl-CoA	C26H42N7O17P3S
3mob	3-Methyl-2-oxobutanoate	C5H7O3
3mop	(S)-3-Methyl-2-oxopentanoate	C6H9O3
3oacoa	3-oxoacyl-CoA	C24H37N7O18P3SR
3ocddec5eACP	3-oxo-cis-dodec-5-enoyl-[acyl-carrier protein]	C23H39N2O9PRS
3ocmrs7eACP	3-oxo-cis-myristol-7-eoyl-[acyl-carrier protein]	C25H43N2O9PRS
3ocpalm9eACP	3-oxo-cis-palm-9-eoyl-[acyl-carrier protein]	C27H47N2O9PRS
3ocvac11eACP	3-oxo-cis-vacc-11-enoyl-[acyl-carrier protein]	C29H51N2O9PRS
3odcoa	3-Oxodecanoyl-CoA	C31H52N7O18P3S
3oddcoa	3-Oxododecanoyl-CoA	C33H56N7O18P3S
3oddecACP	3-Oxododecanoyl-[acyl-carrier protein]	C23H41N2O9PRS
3odecACP	3-Oxodecanoyl-[acyl-carrier protein]	C21H37N2O9PRS
3ohcoa	3-Oxohexanoyl-CoA	C27H40N7O18P3S
3ohdcoa	3-Oxohexadecanoyl-CoA	C37H60N7O18P3S
3ohexACP	3-Oxohexanoyl-[acyl-carrier protein]	C17H29N2O9PRS
3omrsACP	3-Oxotetradecanoyl-[acyl-carrier protein]	C25H45N2O9PRS
3oocoa	3-Oxooctanoyl-CoA	C29H48N7O18P3S
3ooctACP	3-Oxooctanoyl-[acyl-carrier protein]	C19H33N2O9PRS
3ooctdACP	3-Oxooctadecanoyl-[acyl-carrier protein]	C29H53N2O9PRS
3oodcoa	3-Oxooctadecanoyl-CoA	C39H64N7O18P3S
3opalmACP	3-Oxohexadecanoyl-[acyl-carrier protein]	C27H49N2O9PRS
3opp	3-oxopropanoate	C3H3O3
3otdcoa	3-Oxotetradecanoyl-CoA	C35H60N7O18P3S
3pg	3-Phospho-D-glycerate	C3H4O7P
3php	3-Phosphohydroxypyruvate	C3H2O7P
3psme	5-O-(1-Carboxyvinyl)-3-phosphoshikimate	C10H9O10P
4abutn	4-Aminobutanal	C4H10NO
4abz	4-Aminobenzoate	C7H6NO2
4adcho	4-amino-4-deoxychorismate	C10H10NO5
4ampm	4-Amino-2-methyl-5-phosphomethylpyrimidine	C6H8N3O4P
4c2hmcsa	4-carboxy-2-hydroxymuconate semialdehyde	C7H6O6
4c2me	4-(cytidine 5'-diphospho)-2-C-methyl-D-erythritol	C14H23N3O14P2
4cb2eylcoa	4-carboxybut-2-enoyl-CoA	C26H40N7O19P3S
4cmb2e4o	4-carboxymethylenebut-2-en-4-olide	C6H4O4
4fumacac	4-fumaryl-acetoacetate	C8H606
4h2oglt	4-Hydroxy-2-oxoglutarate	C5H4O6
4hbzcoa	4-hydroxybenzoyl-CoA	C28H40N7O18P3S
4hproLT	trans-4-Hydroxy-L-proline	C5H9NO3
4mlacac	4-maleyl-acetoacetate	C8H6O6
4mop	4-Methyl-2-oxopentanoate	C6H9O3
4mpetz	4-Methyl-5-(2-phosphoethyl)-thiazole	C6H8NO4PS
4oh2edt	4-oxohex-2-enedioate	C6H4O5
4pasp	4-Phospho-L-aspartate	C4H6NO7P
4phoLt	4-(phosphonooxy)-L-threonine	C4H10NO7P
4ppan	D-4'-Phosphopantothenate	C9H15NO8P
4ppcys	N-((R)-4-Phosphopantothenoyl)-L-cysteine	C12H20N2O9PS
4r5au	4-(1-D-Ribitylamino)-5-aminouracil	C9H16N4O6
4tmambut	4-trimethylammoniobutanoate	C7H15NO2
5678htd	5,6,7,8-tetrahydropteridine	C6H8N4
5aizc	5-amino-1-(5-phospho-D-ribosyl)imidazole-4-carboxylate	C9H11N3O9P
5aop	5-Amino-4-oxopentanoate	C5H9NO3
5aprbu	5-Amino-6-(5'-phosphoribitylamino)uracil	C9H15N4O9P
5apru	5-Amino-6-(5'-phosphoribosylamino)uracil	C9H13N4O9P
5c2oh3edt	5-carboxy-2-oxohept-3-enedioate	C8H8O7
5cm2hmc	5-carboxymethyl-2-hydroxymuconate	C8H5O7
5dglcn	5-Dehydro-D-gluconate	C6H9O7
5dh4dglc	5-Dehydro-4-deoxy-D-glucarate	C6H6O7
5htptm	5-hydroxytryptamine	C10H12N2O
5mta	5-Methylthioadenosine	C11H15N5O3S
5mthf	5-Methyltetrahydrofolate	C20H24N7O6
66e12hp5678h4ahp	(6R)-6-(L-erythro-1,2-dihydroxypropyl)-5,6,7,8-tetrahydro-4a-hydroxypterin	C9H14N4O3
66e12hp78h6hp	(6R)-6-(L-erythro-1,2-dihydroxypropyl)-7,8-dihydro-6H-pterin	C9H12N4O2
67htd	6,7-dihydropteridine	C6H6N4
6hmhptpp	6-hydroxymethyl-dihydropterin pyrophosphate	C7H9N5O8P2
6pgc	6-Phospho-D-gluconate	C6H10O10P
6pgl	6-phospho-D-glucono-1,5-lactone	C6H9O9P
7am7cbgua	7-aminomethyl-7-carbaguanine	C7H9N5O
8aonn	8-Amino-7-oxononanoate	C9H17NO3
aacdD	D-amino acid	C2H4NO2R
aacoa	Acetoacetyl-CoA	C25H36N7O18P3S
aalc	An aromatic alcohol
aald	an aromatic aldehyde
aalggluL	adenylyl-[L-glutamate:ammonia ligase (ADP-forming)]
ac	Acetate	C2H3O2
acac	Acetoacetate	C4H5O3
acACP	Acetyl-ACP	C13H23N2O8PRS
acald	Acetaldehyde	C2H4O
accoa	Acetyl-CoA	C23H34N7O17P3S
acd	acid
acetone	Acetone	C3H6O
acg5p	N-Acetyl-L-glutamyl 5-phosphate	C7H9NO8P
acg5sa	N-Acetyl-L-glutamate 5-semialdehyde	C7H10NO4
acgam1p	N-Acetyl-D-glucosamine 1-phosphate	C8H14NO9P
acglu	N-Acetyl-L-glutamate	C7H9NO5
achms	O-Acetyl-L-homoserine	C6H11NO4
acmam	N-Acetyl-D-muramoate	C11H18NO8
acmama	N-Acetyl-D-muramoyl-L-alanine	C14H23N2O9
acmana	N-Acetyl-D-mannosamine	C8H15NO6
acmanap	N-Acetyl-D-mannosamine 6-phosphate	C8H14NO9P
aconC	cis-Aconitate	C6H3O6
aconT	trans-Aconitate	C6H3O6
acorn	N2-Acetyl-L-ornithine	C7H14N2O3
ACP	acyl carrier protein	C11H21N2O7PRS
acpt	acceptor
acptrd	reduced acceptor
acser	O-Acetyl-L-serine	C5H9NO4
actACP	Acetoacetyl-ACP	C15H25N2O9PRS
actp	Acetyl phosphate	C2H3O5P
ade	Adenine	C5H5N5
adn	Adenosine	C10H13N5O4
adocbi	Adenosyl cobinamide	C58H85CoN16O11
adocbl	Adenosylcobalamin	C72H101CoN18O17P
adp	ADP	C10H12N5O10P2
adphepDD	ADP-D-glycero-D-manno-heptose	C17H25N5O16P2
adphepLD	ADP-L-glycero-D-manno-heptose	C17H25N5O16P2
adprib	ADPribose	C15H21N5O14P2
agm	Agmatine	C5H16N4
ahcys	S-Adenosyl-L-homocysteine	C14H20N6O5S
ahdt	2-Amino-4-hydroxy-6-(erythro-1,2,3-trihydroxypropyl)dihydropteridine triphosphate	C9H13N5O13P3
aicar	5-Amino-1-(5-Phospho-D-ribosyl)imidazole-4-carboxamide	C9H13N4O8P
air	5-amino-1-(5-phospho-D-ribosyl)imidazole	C8H12N3O7P
akg	2-Oxoglutarate	C5H4O5
alaala	D-Alanyl-D-alanine	C6H12N2O3
alaB	beta-Alanine	C3H7NO2
alacS	(S)-2-Acetolactate	C5H7O4
alaD	D-Alanine	C3H7NO2
alaL	L-Alanine	C3H7NO2
alatrna	L-Alanyl-tRNA(Ala)	C3H6NOR
alc	alcohol
ald	aldehyde	RCOH
alggluL	[L-glutamate:ammonia ligase (ADP-forming)]
alk2el	alk-2-enal
altrn	D-Altronate	C6H11O7
amet	S-Adenosyl-L-methionine	C15H23N6O5S
ametam	S-Adenosylmethioninamine	C14H24N6O3S
amob	S-Adenosyl-4-methylthio-2-oxobutanoate	C15H19N5O6S
amp	AMP	C10H12N5O7P
anth	Anthranilate	C7H6NO2
ap4a	P1,P4-Bis(5'-adenosyl) tetraphosphate	C20H24N10O19P4
apoACP	apoprotein [acyl carrier protein]	RHO
aps	Adenosine 5'-phosphosulfate	C10H12N5O10PS
ara	L-arabinose	C5H10O5
ara14l	L-arabinono-1,4-lactone	C5H8O5
ara5p	D-Arabinose 5-phosphate	C5H9O8P
arabt	L-arabinonate	C5H9O6
argL	L-Arginine	C6H15N4O2
argP	L-arginyl-protein	C6H14N4O5P
argsuc	N(omega)-(L-Arginino)succinate	C10H17N4O6
argtrna	L-Arginyl-tRNA(Arg)	C6H14N4OR
asnL	L-Asparagine	C4H8N2O3
aso3	arsenite	AsO3
aspL	L-Aspartate	C4H6NO4
aspsa	L-Aspartate 4-semialdehyde	C4H7NO3
asptrna	L-Aspartyl-tRNA(Asp)	C4H5NO3R
athrL	L-Allo-threonine	C4H9NO3
atp	ATP	C10H12N5O13P3
atr	Atropine	C17H23NO3
b2coa	Crotonoyl-CoA	C25H36N7O17P3S
b2eylcoa	but-2-enoyl-CoA	C25H40N7O17P3S
betald	Betaine aldehyde	C5H12NO
betaldh	Betaine aldehyde hydrate	C5H14NO2
bgly	N-Benzoylglycine	C9H9NO3
btamp	Biotinyl-5'-AMP	C20H27N7O9PS
btcoa	Butanoyl-CoA	C25H38N7O17P3S
btn	Biotin	C10H15N2O3S
btncCP	biotin-carboxyl-carrier protein	C17H27N5O4SR2
butACP	Butyryl-ACP (n-C4:0ACP)	C15H27N2O8PRS
bz	benzoate	C7H5O2
c45dhchddc	cis-4,5-dihydroxycyclohexa-1(6),2-diene-1,2-dicarboxylate	C8H8O6
carn	L-Carnosine	C9H14N4O3
catec	Catechol	C6H6O2
cbasp	N-Carbamoyl-L-aspartate	C5H6N2O5
cbdpmd	Cyclobutadipyrimidine	C18H34N4O12P2
cbi	Cobinamide	C48H73CoN11O8
cbl1	Cob(I)alamin	C62H89CoN13O14P
cbp	Carbamoyl phosphate	CH2NO5P
cbtncCP	carboxybiotin-carboxyl-carrier protein	C18H26N5O6SR2
ccbtd124clt	cis,cis-butadiene-1,2,4-tricarboxylate	C7H6O6
cddec5eACP	cis-dodec-5-enoyl-[acyl-carrier protein] (n-C12:1)	C23H41N2O8PRS
cdec3eACP	cis-dec-3-enoyl-[acyl-carrier protein] (n-C10:1)	C21H37N2O8PRS
cdp	CDP	C9H12N3O11P2
cdpdddecg	CDP-1,2-didodecanoylglycerol	C36H63N3O15P2
cdpdhdec9eg	CDP-1,2-dihexadec-9-enoylglycerol	C44H75N3O15P2
cdpdhdecg	CDP-1,2-dihexadecanoylglycerol	C44H79N3O15P2
cdpdodec11eg	CDP-1,2-dioctadec-11-enoylglycerol	C48H83N3O15P2
cdpdodecg	CDP-1,2-dioctadecanoylglycerol	C48H87N3O15P2
cdpdtdec7eg	CDP-1,2-ditetradec-7-enoylglycerol	C40H67N3O15P2
cdpdtdecg	CDP-1,2-ditetradecanoylglycerol	C40H71N3O15P2
ce	carboxylic ester	CO2R2
cgly	Cys-Gly	C5H10N2O3S
chol	Choline	C5H14NO
chor	Chorismate	C10H8O6
chpylda	Chlorophyllide	C35H32MgN4O6
cit	Citrate	C6H5O7
citrL	L-Citrulline	C6H13N3O3
ckdo	CMP-3-deoxy-D-manno-octulosonate	C17H24N3O15P
cl	Chloride	Cl
cmp	CMP	C9H12N3O8P
co2	CO2	CO2
coa	Coenzyme A	C21H32N7O16P3S
coacd	a carboxylic acid	CHO2R
cpe160	cyclopropane phosphatidylethanolamine (dihexadec-9,10-cyclo-anoyl, n-C16:0 cyclo)	C39H74N1O8P1
cpe180	cyclopropane phosphatidylethanolamine (dioctadec-11,12-cyclo-anoyl, n-C18:0 cyclo)	C43H82N1O8P1
cpg160	cyclopropane phosphatidylglycerol (dihexadec-9,10-cyclo-anoyl, n-C16:0 cyclo)	C40H74O10P1
cpg180	cyclopropane phosphatidylglycerol (dioctadec-11,12-cyclo-anoyl, n-C18:0 cyclo)	C44H82O10P1
cpppg3	Coproporphyrinogen III	C36H40N4O8
csn	Cytosine	C4H5N3O
ctp	CTP	C9H12N3O14P3
cx	carboxylate	RCOOH
cyan	Cyanide	CHN
cysL	L-Cysteine	C3H7NO2S
cystL	L-Cystathionine	C7H14N2O4S
cystrna	L-Cysteinyl-tRNA(Cys)	C3H6NOSR
cytd	Cytidine	C9H13N3O5
dad2	Deoxyadenosine	C10H13N5O3
dad5	5'-Deoxyadenosine	C10H14N5O3
dadp	dADP	C10H12N5O9P2
dann	7,8-Diaminononanoate	C9H21N2O2
datp	dATP	C10H12N5O12P3
db4p	3,4-dihydroxy-2-butanone 4-phosphate	C4H7O6P
dc2coa	trans-Dec-2-enoyl-CoA	C31H52N7O17P3S
dca	Decanoate (n-C10:0)	C10H19O2
dcaACP	Decanoyl-ACP (n-C10:0ACP)	C21H39N2O8PRS
dcacoa	Decanoyl-CoA (n-C10:0CoA)	C31H50N7O17P3S
dcamp	N6-(1,2-Dicarboxyethyl)-AMP	C14H14N5O11P
dcdp	dCDP	C9H12N3O10P2
dcmp	dCMP	C9H12N3O7P
dctp	dCTP	C9H12N3O13P3
dd2coa	trans-Dodec-2-enoyl-CoA	C33H52N7O17P3S
ddca	Dodecanoate (n-C12:0)	C12H23O2
ddcaACP	Dodecanoyl-ACP (n-C12:0ACP)	C23H43N2O8PRS
ddcacoa	Dodecanoyl-CoA (n-C12:0CoA)	C33H54N7O17P3S
decdp	all-trans-Decaprenyl diphosphate	C50H86O7P2
dgal6p	deoxy-D-galactonate 6-phosphate
dgdp	dGDP	C10H12N5O10P2
dgmp	dGMP	C10H12N5O7P
dgsn	Deoxyguanosine	C10H13N5O4
dgtp	dGTP	C10H12N5O13P3
dha	Dihydroxyacetone	C3H6O3
dhap	Dihydroxyacetone phosphate	C3H5O6P
dhf	7,8-Dihydrofolate	C19H20N7O6
dhnpt	2-Amino-4-hydroxy-6-(D-erythro-1,2,3-trihydroxypropyl)-7,8-dihydropteridine	C9H14N5O4
dhorS	(S)-Dihydroorotate	C5H5N2O4
dhpt	Dihydropteroate	C14H13N6O3
din	Deoxyinosine	C10H12N4O4
dmgly	dimethylglycine	C4H9NO2
dmlz	6,7-Dimethyl-8-(1-D-ribityl)lumazine	C13H18N4O6
dmpp	Dimethylallyl diphosphate	C5H9O7P2
dna6map	DNA 6-methylaminopurine
dna6Omgua	DNA (containing 6-O-methylguanine)
dnaade	DNA adenine	C10H13N5O4
dnad	Deamino-NAD+	C21H24N6O15P2
dnaw6Omgua	DNA (without 6-O-methylguanine)
dntp	Deoxynucleoside triphosphate
dopa	Dopamine	C8H12NO2
dp	diphosphate	HO7P2
dpcoa	Dephospho-CoA	C21H33N7O13P2S
drntm	(deoxyribonucleotide)(n+m)
drntn	(deoxyribonucleotide)(n)
drntnm	(deoxyribonucleotide)(m)
dscl	dihydrosirohydrochlorin	C42H41N4O16
dtbt	Dethiobiotin	C10H17N2O3
dtdp	dTDP	C10H13N2O11P2
dtmp	dTMP	C10H13N2O8P
dttp	dTTP	C10H13N2O14P3
dudp	dUDP	C9H11N2O11P2
dump	dUMP	C9H11N2O8P
dutp	dUTP	C9H11N2O14P3
dxyl5p	1-deoxy-D-xylulose 5-phosphate	C5H9O7P
E3mcp2endt	(E)-3-(methoxycarbonyl)pent-2-enedioate	C7H8O6
e4h3mbt2en1p	(E)-4-hydroxy-3-methylbut-2-en-1-yl diphosphate
e4p	D-Erythrose 4-phosphate	C4H7O7P
ectL	L-ectoine	C6H10N2O2
Ecys	[enzyme]-cysteine
Egtc	(E)-glutaconate	C5H6O4
eig3p	D-erythro-1-(Imidazol-4-yl)glycerol 3-phosphate	C6H9N2O6P
eryt	erythritol	C4H10O4
eryt4p	D-erythritol 4-phosphate	C4H11O7P
Essflcys	[enzyme]-S-sulfanylcysteine
estd17B	Estradiol-17-beta	C18H24O2
estrone	estrone	C18H22O2
etha	Ethanolamine	C2H8NO
etoh	Ethanol	C2H6O
f1p	D-Fructose 1-phosphate	C6H11O9P
f6p	D-Fructose 6-phosphate	C6H11O9P
fad	FAD	C27H31N9O15P2
fadh2	FADH2	C27H33N9O15P2
fald	Formaldehyde	CH2O
fc1p	L-Fuculose 1-phosphate	C6H11O8P
fdox	ferredoxin (oxidized) 2[4Fe-4S]	Fe8S8X
fdp	D-Fructose 1,6-bisphosphate	C6H10O12P2
fdred	ferredoxin (reduced) 2[4Fe-4S]	Fe8S8X
fdxox	Oxidized ferredoxin
fdxrd	Reduced ferredoxin
fe2	Fe2+	Fe
fgam	N2-Formyl-N1-(5-phospho-D-ribosyl)glycinamide	C8H13N2O9P
ficytc	ferricytochrome c	C42H50FeN8O6S2
fldox	flavodoxin (oxidized)	X
fldrd	flavodoxin (reduced)	XH2
flP	electron-transferring flavoprotein
flrdP	Reduced electron-transferring flavoprotein
fmettrna	N-Formylmethionyl-tRNA	C6H9NO2SR
fmn	FMN	C17H19N4O9P
focytc	ferrocytochrome c	C42H50FeN8O6S2
for	Formate	CH1O2
fpram	2-(Formamido)-N1-(5-phospho-D-ribosyl)acetamidine	C8H15N3O8P
fprica	5-Formamido-1-(5-phospho-D-ribosyl)imidazole-4-carboxamide	C10H13N4O9P
frdp	Farnesyl diphosphate	C15H25O7P2
frmd	Formamide	CH4NO
fru	D-Fructose	C6H12O6
fruur	D-Fructuronate	C6H9O7
fum	Fumarate	C4H2O4
g1p	D-Glucose 1-phosphate	C6H11O9P
g3p	Glyceraldehyde 3-phosphate	C3H5O6P
g3pc	sn-Glycero-3-phosphocholine	C8H20NO6P
g3pe	sn-Glycero-3-phosphoethanolamine	C5H14NO6P
g3pg	Glycerophosphoglycerol	C6H14O8P
g3pi	sn-Glycero-3-phospho-1-inositol	C9H18O11P
g3ps	Glycerophosphoserine	C6H13NO8P
g6p	D-Glucose 6-phosphate	C6H11O9P
gal	D-Galactose	C6H12O6
galbD	beta D-Galactose	C6H12O6
galbD	beta D-Galactose	C6H12O6
galctnD	D-Galactonate	C6H11O7
galpund	alpha-D-galactosyl-diphosphoundecaprenol	C61H102O12P2
gam1p	D-Glucosamine 1-phosphate	C6H13NO8P
gam6p	D-Glucosamine 6-phosphate	C6H13NO8P
gar	N1-(5-Phospho-D-ribosyl)glycinamide	C7H14N2O8P
gcald	Glycolaldehyde	C2H4O2
gdp	GDP	C10H12N5O11P2
gdpmann	GDP-D-mannose	C16H23N5O16P2
gdptp	Guanosine 3'-diphosphate 5'-triphosphate	C10H11N5O20P5
gibberellin1	Gibberellin 1	C19H24O6
glcD	D-Glucose	C6H12O6
glcn	D-Gluconate	C6H11O7
glcnacmur2acpund	GlcNAc-(1->4)-Mur2Ac(oyl-L-Ala-gamma-D-Glu-L-Lys-D-Ala-D-Ala)-diphosphoundecaprenol
glcr	D-Glucarate	C6H8O8
glctl	D-galactono-1,4-lactone	C6H10O6
glctt	Galactitol	C6H14O6
glctt	Galactitol	C6H14O6
glnL	L-Glutamine	C5H10N2O3
glntrna	L-Glutaminyl-tRNA(Gln)	C5H9N2O2R
glu1sa	L-Glutamate 1-semialdehyde	C5H9NO3
glu5p	L-Glutamate 5-phosphate	C5H8NO7P
glu5sa	L-Glutamate 5-semialdehyde	C5H9NO3
gluala	5-L-Glutamyl-L-alanine	C8H14N2O5
glucr	D-glucuronate	C6H9O7
glucys	gamma-L-Glutamyl-L-cysteine	C8H13N2O5S
gluD	D-Glutamate	C5H8NO4
gluL	L-Glutamate	C5H8NO4
glutrna	L-Glutamyl-tRNA(Glu)	C5H7NO3R
glx	Glyoxylate	C2H1O3
gly	Glycine	C2H5NO2
glyald	D-Glyceraldehyde	C3H6O3
glyb	Glycine betaine	C5H11NO2
glyc	Glycerol	C3H8O3
glyc3p	Glycerol 3-phosphate	C3H7O6P
glyclt	Glycolate	C2H3O3
glycR	(R)-Glycerate	C3H5O4
glycrt	D-glycerate	C3H5O4
glytrna	Glycyl-tRNA(Gly)	C2H4NOR
gmp	GMP	C10H12N5O8P
grdp	Geranyl diphosphate	C10H17O7P2
grds	glutaredoxin disulfide
grxox	glutaredoxin (oxidized)	X
grxrd	glutaredoxin (reduced)	XH2
gsn	Guanosine	C10H13N5O5
gtc1coa	glutaconyl-1-CoA	C26H40N7O19P3S
gthox	Oxidized glutathione	C20H30N6O12S2
gthrd	Reduced glutathione	C10H16N3O6S
gtp	GTP	C10H12N5O14P3
gua	Guanine	C5H5N5O
h	H+	H
h2	H2	H2
h2o	H2O	H2O
h2o2	Hydrogen peroxide	H2O2
h2s	Hydrogen sulfide	H2S
h4spt	tetrahydrosarcinapterin	C35H48N7O19P1
hco3	Bicarbonate	CHO3
hcysL	L-Homocysteine	C4H9NO2S
hdca	Hexadecanoate (n-C16:0)	C16H31O2
hdcea	hexadecenoate (n-C16:1)	C16H29O2
hdcoa	Hexadecenoyl-CoA (n-C16:1CoA)	C37H60N7O17P3S
hdd2coa	trans-Hexadec-2-enoyl-CoA	C37H60N7O17P3S
hdeACP	Hexadecenoyl-ACP (n-C16:1ACP)	C27H49N2O8PRS
hepdp	all-trans-Heptaprenyl diphosphate	C35H60O7P2
hexACP	Hexanoyl-ACP (n-C6:0ACP)	C17H31N2O8PRS
hexdp	all-trans-Hexaprenyl diphosphate	C30H52O7P2
hgentis	homogentisate	C8H8O4
hisL	L-Histidine	C6H9N3O2
hisp	L-Histidinol phosphate	C6H11N3O4P
histd	L-Histidinol	C6H12N3O
histrna	L-Histidyl-tRNA(His)	C6H8N3OR
hlac	Haloacetate
hld	halide
hmbil	Hydroxymethylbilane	C40H38N4O17
homL	L-Homoserine	C4H9NO3
hpyr	Hydroxypyruvate	C3H3O4
hqn	Hydroquinone	C6H6O2
hx2coa	trans-Hex-2-enoyl-CoA	C27H44N7O17P3S
hxa	Hexanoate (n-C6:0)	C6H11O2
hxan	Hypoxanthine	C5H4N4O
hxcoa	Hexanoyl-CoA (n-C6:0CoA)	C27H42N7O17P3S
icit	Isocitrate	C6H5O7
idp	IDP	C10H11N4O11P2
ileL	L-Isoleucine	C6H13NO2
iletrna	L-Isoleucyl-tRNA(Ile)	C6H12NOR
imacp	3-(Imidazol-4-yl)-2-oxopropyl phosphate	C6H7N2O5P
imp	IMP	C10H11N4O8P
ind3ac	Indole-3-acetate	C10H8NO2
indole	Indole	C8H7N
inost	myo-Inositol	C6H12O6
ins	Inosine	C10H12N4O5
ipdp	Isopentenyl diphosphate	C5H9O7P2
ipp	Isopentenyl diphosphate	C5H12O7P2
itp	ITP	C10H11N4O14P3
kdo	3-Deoxy-D-manno-2-octulosonate	C8H13O8
kdo8p	3-Deoxy-D-manno-octulosonate 8-phosphate	C8H12O11P
kdop	2-dehydro-3-deoxy-D-octonate 8-phosphate	C8H15O11P
lacB	beta-lactam	C3NO
lacD	D-Lactate	C3H5O3
laldL	L-Lactaldehyde	C3H6O2
leuL	L-Leucine	C6H13NO2
leuP	L-leucyl-protein
leutrna	L-Leucyl-tRNA(Leu)	C6H12NOR
lgtS	(R)-S-Lactoylglutathione	C13H20N3O8S
lipidA	2,3-Bis(3-hydroxytetradecanoyl)-D-glucosaminyl-1,6-beta-D-2,3-bis(3-hydroxytetradecanoyl)-beta-D-glucosaminyl 1-phosphate	C68H126N2O23P2
lipidAds	Lipid A Disaccharide	C68H127N2O20P
lipidX	2,3-Bis(3-hydroxytetradecanoyl)-beta-D-glucosaminyl 1-phosphate	C34H64NO12P
lysL	L-Lysine	C6H15N2O2
lystrna	L-Lysine-tRNA (Lys)	C6H14N2OR
malACP	Malonyl-[acyl-carrier protein]	C14H22N2O10PRS
malcoa	Malonyl-CoA	C24H33N7O19P3S
malL	L-Malate	C4H4O5
maln	malonate	C3H2O4
malt	Maltose	C12H22O11
man	D-Mannose (Extracellular)	C6H12O6
man1p	D-Mannose 1-phosphate	C6H11O9P
man6p	D-Mannose 6-phosphate	C6H11O9P
mana	D-Mannonate	C6H11O7
mbdoshd6g3pglcD	membrane-derived-oligosaccharide 6-(glycerophospho)-D-glucose
mbdoshdglcD	membrane-derived-oligosaccharide D-glucose
meoh	Methanol	CH4O1
methf	5,10-Methenyltetrahydrofolate	C20H20N7O6
metL	L-Methionine	C5H11NO2S
metscbl2	[methionine synthase]-cob(II)alamin
metsmcbl1	[methionine synthase]-methylcob(I)alamin
mettrna	L-Methionyl-tRNA (Met)	C5H10NOSR
mh4spt	N5-methyl-tetrahydrosarcinapterin	C36H50N7O19P1
mi1pD	1D-myo-Inositol 1-phosphate	C6H11O9P
micit	methylisocitrate	C7H7O7
mino	meso inositol	C6H12O6
mlthf	5,10-Methylenetetrahydrofolate	C20H22N7O6
mndlR	(R)-mandelate	C8H7O3
mndlS	(S)-mandelate	C8H7O3
mnl	D-Mannitol (Extracellular)	C6H14O6
mobd	Molybdate	MoO4
mql8	Menaquinol 8	C51H74O2
mqn8	Menaquinone 8	C51H72O2
mtartr	Meso-tartrate	C4H4O6
mthgxl	Methylglyoxal	C3H4O2
mur2acpund	Mur2Ac(oyl-L-Ala-gamma-D-Glu-L-Lys-D-Ala-D-Ala)-diphosphoundecaprenol
murein4p3p	two linked disacharide tetrapeptide and tripeptide murein units (uncrosslinked, middle of chain)	C71H109N13O39
murein4p4p	two linked disacharide tetrapeptide murein units (uncrosslinked, middle of chain)	C74H114N14O40
murein4px4p	two disacharide linked murein units, tetrapeptide corsslinked tetrapeptide (A2pm->D-ala) (middle of chain)	C74H112N14O39
murein4px4px4p	three disacharide linked murein units (tetrapeptide crosslinked tetrapeptide (A2pm->D-ala) & tetrapeptide corsslinked tetrapeptide (A2pm->D-ala)) (middle of chain)	C111H167N21O58
murein5p3p	two linked disacharide pentapeptide and tripeptide murein units (uncrosslinked, middle of chain)	C74H114N14O40
murein5p4p	two linked disacharide pentapeptide and tetrapeptide murein units (uncrosslinked, middle of chain)	C77H119N15O41
murein5px4p	two disacharide linked murein units, pentapeptide crosslinked tetrapeptide (A2pm->D-ala) (middle of chain)	C77H117N15O40
murein5px4px4p	three disacharide linked murein units (pentapeptide crosslinked tetrapeptide (A2pm->D-ala) tetrapeptide corsslinked tetrapeptide (A2pm->D-ala)) (middle of chain)	C114H172N22O59
myrsACP	Myristoyl-ACP (n-C14:0ACP)	C25H47N2O8PRS
N4aL24dab	N4-acetyl-L-2,4-diaminobutanoate	C6H12N2O3
na	Sodium	Na+
N6hlysL	N(6)-hydroxy-L-lysine	C6H14N2O3
nac	Nicotinate	C6H4NO2
nad	Nicotinamide adenine dinucleotide	C21H26N7O14P2
NADaacd	N-acyl-D-amino acid
nadh	Nicotinamide adenine dinucleotide - reduced	C21H27N7O14P2
nadnt	nicotinamide nucleotide	C11H15N2O8P
nadp	Nicotinamide adenine dinucleotide phosphate	C21H25N7O17P3
nadph	Nicotinamide adenine dinucleotide phosphate - reduced	C21H26N7O17P3
nalkl	n-alkanal
naphthalene	Naphthalene	C10H8
ncam	Nicotinamide	C6H6N2O
ndp	nucleoside diphosphate
nh4	ammonium	H4N
nhPox	n oxidized hemoprotein
nhPrd	n reduced hemoprotein
nicrnt	Nicotinate D-ribonucleotide	C11H12NO9P
nmn	NMN	C11H14N2O8P
NNmanle	N,N-dimethylaniline	C8H11N
NNmanleNo	N,N-dimethylaniline N-oxide	C8H11NO
no2	Nitrite	NO2
no3	Nitrate	NO3
NsaA	N-substituted aminoacyl
NsaAtrna	N-substituted aminoacyl-tRNA
ntp	Nucleoside triphosphate	C5H12O13P3R
o2	O2	O2
o2s	Superoxide anion	O2
oaa	Oxaloacetate	C4H2O5
oc2coa	trans-Oct-2-enoyl-CoA	C29H48N7O17P3S
ocACP	Octanoyl-ACP (n-C8:0ACP)	C19H35N2O8PRS
occoa	Octanoyl-CoA (n-C8:0CoA)	C29H46N7O17P3S
ocdca	octadecanoate (n-C18:0)	C18H35O2
ocdcaACP	Octadecanoyl-ACP (n-C18:0ACP)	C29H55N2O8PRS
ocdcea	octadecenoate (n-C18:1)	C18H33O2
octeACP	Octadecenoyl-ACP (n-C18:1ACP)	C29H53N2O8PRS
od2coa	trans-Octadec-2-enoyl-CoA	C39H64N7O17P3S
odecoa	Octadecenoyl-CoA (n-C18:1CoA)	C39H64N7O17P3S
oglyclt	oxaloglycolate	C4H2O6
ohpb	2-Oxo-3-hydroxy-4-phosphobutanoate	C4H4O8P
orn	Ornithine	C5H13N2O2
orot	Orotate	C5H3N2O4
orot5p	Orotidine 5'-phosphate	C10H10N2O11P
oxa	Oxalate	C2O4
P	protein	C4H6N2O3R2(C2H2NOR)n
pa120	1,2-didodecanoyl-sn-glycerol 3-phosphate	C27H51O8P1
pa140	1,2-ditetradecanoyl-sn-glycerol 3-phosphate	C31H59O8P1
pa141	1,2-ditetradec-7-enoyl-sn-glycerol 3-phosphate	C31H55O8P1
pa160	1,2-dihexadecanoyl-sn-glycerol 3-phosphate	C35H67O8P1
pa161	1,2-dihexadec-9-enoyl-sn-glycerol 3-phosphate	C35H63O8P1
pa180	1,2-dioctadecanoyl-sn-glycerol 3-phosphate	C39H75O8P1
pa181	1,2-dioctadec-11-enoyl-sn-glycerol 3-phosphate	C39H71O8P1
pac	Phenylacetic acid	C8H7O2
pad	2-Phenylacetamide	C8H9NO
palc	primary alcohol
palmACP	Palmitoyl-ACP (n-C16:0ACP)	C27H51N2O8PRS
pan4p	Pantetheine 4'-phosphate	C11H21N2O7PS
pantR	(R)-Pantoate	C6H11O4
pap	Adenosine 3',5'-bisphosphate	C10H11N5O10P2
paps	3'-Phosphoadenylyl sulfate	C10H11N5O13P2S
pchpylda	protochlorophyllide	C35H32MgN4O5
pcpp	Poly-cis-polyprenyl diphosphate
pcppldpc5	a poly-cis-polyprenyl diphosphate longer by one C(5) unit
PcysL	protein L-cysteine
Pdhl	protein-dithiol
Pds	protein disulfide
pdx5p	Pyridoxine 5'-phosphate	C8H10NO6P
pe120	phosphatidylethanolamine (didodecanoyl, n-C12:0)	C29H58N1O8P1
pe140	phosphatidylethanolamine (ditetradecanoyl, n-C14:0)	C33H66N1O8P1
pe141	phosphatidylethanolamine (ditetradec-7-enoyl, n-C14:1)	C33H62N1O8P1
pe160	phosphatidylethanolamine (dihexadecanoyl, n-C16:0)	C37H74N1O8P1
pe161	phosphatidylethanolamine (dihexadec-9enoyl, n-C16:1)	C37H70N1O8P1
pe180	phosphatidylethanolamine (dioctadecanoyl, n-C18:0)	C41H82N1O8P1
pe181	phosphatidylethanolamine (dioctadec-11-enoyl, n-C18:1)	C41H78N1O8P1
PEIIB	protein EIIB
PEIIBphc	Protein EIIB N(pi)-phospho-L-histidine/cysteine
pep	Phosphoenolpyruvate	C3H2O6P
pg120	Phosphatidylglycerol (didodecanoyl, n-C12:0)	C30H58O10P1
pg140	Phosphatidylglycerol (ditetradecanoyl, n-C14:0)	C34H66O10P1
pg141	Phosphatidylglycerol (ditetradec-7-enoyl, n-C14:1)	C34H62O10P1
pg160	Phosphatidylglycerol (dihexadecanoyl, n-C16:0)	C38H74O10P1
pg161	Phosphatidylglycerol (dihexadec-9-enoyl, n-C16:1)	C38H70O10P1
pg180	Phosphatidylglycerol (dioctadecanoyl, n-C18:0)	C42H82O10P1
pg181	Phosphatidylglycerol (dioctadec-11-enoyl, n-C18:1)	C42H78O10P1
PgluL	protein L-glutamate
Pglume	protein L-glutamate methyl ester
PgluO5me	Protein L-glutamate O(5)-methyl ester
pgp120	Phosphatidylglycerophosphate (didodecanoyl, n-C12:0)	C30H57O13P2
pgp140	Phosphatidylglycerophosphate (ditetradecanoyl, n-C14:0)	C34H65O13P2
pgp141	Phosphatidylglycerophosphate (ditetradec-7-enoyl, n-C14:1)	C34H61O13P2
pgp160	Phosphatidylglycerophosphate (dihexadecanoyl, n-C16:0)	C38H73O13P2
pgp161	Phosphatidylglycerophosphate (dihexadec-9-enoyl, n-C16:1)	C38H69O13P2
pgp180	Phosphatidylglycerophosphate (dioctadecanoyl, n-C18:0)	C42H81O13P2
pgp181	Phosphatidylglycerophosphate (dioctadec-11-enoyl, n-C18:1)	C42H77O13P2
ph	phenol	C6H6O
phac	phenyl acetate	C8H8O2
pheL	L-Phenylalanine	C9H11NO2
pheme	Protoheme	C34H30FeN4O4
phetrna	L-Phenylalanyl-tRNA(Phe)	C9H10NOR
PhisL	protein L-histidine
phom	O-Phospho-L-homoserine	C4H8NO6P
phpyr	Phenylpyruvate	C9H7O3
phthalate	Phthalate	C8H5O4
phthr	O-Phospho-4-hydroxy-L-threonine	C4H8NO7P
pi	Phosphate	HO4P
PiaspL	protein L-isoaspartate
Piaspme	protein L-isoaspartate alpha-methyl ester
pmcoa	Pimeloyl-CoA	C28H41N7O19P3S
pmdr	pyrimidine residues
pmtcoa	Palmitoyl-CoA (n-C16:0CoA)	C37H62N7O17P3S
PnpiphisL	protein N(phosphate)-phospho-L-histidine
pntoR	(R)-Pantothenate	C9H16NO5
ppbng	Porphobilinogen	C10H13N2O4
pphn	Prephenate	C10H8O6
ppi	Diphosphate	HO7P2
PPII	[protein-PII)
ppp9	Protoporphyrin	C34H32N4O4
pppg9	Protoporphyrinogen IX	C34H38N4O4
pppi	Inorganic triphosphate	HO10P3
ppro0	peptidylproline (omega=0)
ppro180	Peptidylproline (omega=180)
pram	5-Phospho-beta-D-ribosylamine	C5H11NO7P
pran	N-(5-Phospho-D-ribosyl)anthranilate	C12H13NO9P
prbamp	1-(5-Phosphoribosyl)-AMP	C15H19N5O14P2
prbatp	1-(5-Phosphoribosyl)-ATP	C15H19N5O20P4
prfp	1-(5-Phosphoribosyl)-5-[(5-phosphoribosylamino)methylideneamino]imidazole-4-carboxamide	C15H21N5O15P2
prlp	5-[(5-phospho-1-deoxyribulos-1-ylamino)methylideneamino]-1-(5-phosphoribosyl)imidazole-4-carboxamide	C15H21N5O15P2
progly	L-Prolinylglycine	C7H12N2O3
proL	L-Proline	C5H9NO2
prop	propionate	C3H5O2
propp	propanoyl phosphate	C3H5O5P
protocatechuate	Protocatechuate	C7H5O4
protrna	L-Prolyl-tRNA(Pro)	C5H8NOR
prpp	5-Phospho-alpha-D-ribose 1-diphosphate	C5H8O14P3
ps120	phosphatidylserine (didodecanoyl, n-C12:0)	C30H57N1O10P1
ps140	phosphatidylserine (ditetradecanoyl, n-C14:0)	C34H65N1O10P1
ps141	phosphatidylserine (ditetradec-7-enoyl, n-C14:1)	C34H61N1O10P1
ps160	phosphatidylserine (dihexadecanoyl, n-C16:0)	C38H73N1O10P1
ps161	phosphatidylserine (dihexadec-9-enoyl, n-C16:1)	C38H69N1O10P1
ps180	phosphatidylserine (dioctadecanoyl, n-C18:0)	C42H81N1O10P1
ps181	phosphatidylserine (dioctadec-11-enoyl, n-C18:1)	C42H77N1O10P1
psd5p	Pseudouridine 5'-phosphate	C9H11N2O9P
pserL	O-Phospho-L-serine	C3H6NO6P
PSmcysL	protein S-methyl-L-cysteine
ptrc	Putrescine	C4H14N2
PtyrL	[protein]-L-tyrosine
Ptyrp	[protein]-L-tyrosine phosphate
pyam5p	Pyridoxamine 5'-phosphate	C8H12N2O5P
pydam	Pyridoxamine	C8H13N2O2
pydx	Pyridoxal	C8H9NO3
pydx5p	Pyridoxal 5'-phosphate	C8H8NO6P
pydxn	Pyridoxine	C8H11NO3
pyr	Pyruvate	C3H3O3
q	ubiquinone	C14H18O4(C5H8)n
q8	Ubiquinone-8	C49H74O4
q8h2	Ubiquinol-8	C49H76O4
qh2	ubiquinol	C49H76O4
qn	quinone	C6H4O2
qtya	quaternary amine
que	queuine	C12H15N5O3
quln	Quinolinate	C7H3NO4
r1p	alpha-D-Ribose 1-phosphate	C5H9O8P
R2hacd	(R)-2-hydroxyacid	C2H3O3R
R3hbcoa	(R)-3-hydroxybutanoyl-CoA	C25H38N7O18P3S
r5p	alpha-D-Ribose 5-phosphate	C5H9O8P
racalaP	ribosomal-protein N-acetyl-L-alanine
ralaP	ribosomal-protein L-alanine
rb15bp	D-Ribulose 1,5-bisphosphate	C5H8O11P2
Rcl	RCl	RCl
Rh	RH	RH
Rhcit	(R)-2-hydroxybutane-1,2,4-tricarboxylate
rhcys	S-Ribosyl-L-homocysteine	C9H17NO6S
ribD	D-Ribose	C5H10O5
ribflv	Riboflavin	C17H20N4O6
rrna	rRNA	C15H25O16P2R3
rrnaN2mgua	rRNA containing N(2)-methylguanine
rrnaN6made	rRNA containing N(6)-methyladenine
RRtartr	(R,R)-tartrate	C4H4O6
RSgth	R-S-glutathione
ru5pD	D-Ribulose 5-phosphate	C5H9O8P
S2hlacd	(S)-2-haloacid
S3a2mppn	(S)-3-amino-2-methylpropanoate	C4H8NO2
s7p	Sedoheptulose 7-phosphate	C7H13O10P
saacdB	substituted beta-amino acid
salicald	Salicylaldehyde	C7H6O2
salicylate	Salicylate	C7H5O3
sbtD	D-Sorbitol (Extracellular)	C6H14O6
sbzcoa	O-Succinylbenzoyl-CoA	C32H39N7O20P3S
selenate	selenate	O4Se
selenite	selenite	O3Se
seln	Selenide	HSe
selnp	Selenophosphate	H2O3PSe
serL	L-Serine	C3H7NO3
sertrna	L-Seryl-tRNA(Ser)	C3H6NO2R
sertrna(sec)	L-Seryl-tRNA(Sec)	C3H6NO2R
Sfglutth	S-Formylglutathione	C11H15N3O7S
sgr	sugar
sgrpi	sugar phosphate
skm	Shikimate	C7H9O5
skm5p	Shikimate 5-phosphate	C7H8O8P
sl26da	N-Succinyl-LL-2,6-diaminoheptanedioate	C11H16N2O7
so3	Sulfite	O3S
so4	Sulfate	O4S
spmd	Spermidine	C7H22N3
sprm	Spermine	C10H30N4
sq	semiquinone
ssaltpp	Succinate semialdehyde-thiamin diphosphate anion	C16H21N4O10P2S
SsometL	L-methionine (S)-S-oxide	C5H11NO3S
stcoa	Stearoyl-CoA (n-C18:0CoA)	C39H66N7O17P3S
sucarg	N2-Succinyl-L-arginine	C10H17N4O5
sucbz	o-Succinylbenzoate	C11H8O5
succ	Succinate	C4H4O4
succoa	Succinyl-CoA	C25H35N7O19P3S
suchms	O-Succinyl-L-homoserine	C8H12NO6
sucr	Sucrose (Extracellular)	C12H22O11
sucsal	Succinic semialdehyde	C4H5O3
t23dhacoa	Trans-2,3-didehydroacyl-CoA	C24H37N7O17P3SR
ta	tropate	C9H9O3
tag	D-tagatose	C6H12O6
tag6pD	D-Tagatose 6-phosphate	C6H11O9P
tagdpD	D-Tagatose 1,6-biphosphate	C6H10O12P2
tagur	D-Tagaturonate	C6H9O7
tartrL	L-tartrate	C4H4O6
tcynt	Thiocyanate	CNS
td2coa	trans-Tetradec-2-enoyl-CoA	C35H60N7O17P3S
tdcoa	Tetradecanoyl-CoA (n-C14:0CoA)	C35H58N7O17P3S
tdeACP	Tetradecenoyl-ACP (n-C14:1ACP)	C25H45N2O8PRS
tdec2eACP	trans-Dec-2-enoyl-[acyl-carrier protein]	C21H37N2O8PRS
tdecoa	Tetradecenoyl-CoA (n-C14:1CoA)	C35H56N7O17P3S
thdp	2,3,4,5-Tetrahydrodipicolinate	C7H7NO4
thf	5,6,7,8-Tetrahydrofolate	C19H22N7O6
thm	Thiamin	C12H17N4OS
thmmp	Thiamin monophosphate	C12H16N4O4PS
thmpp	Thiamine diphosphate	C12H16N4O7P2S
thprn	thiopurine	C6H6N4S
thprnmetine	thiopurine S-methylether	C6H6N4S
thrL	L-Threonine	C4H9NO3
thrtrna	L-Threonyl-tRNA(Thr)	C4H8NO2R
thym	Thymine	C5H6N2O2
thymd	Thymidine	C10H14N2O5
trdox	Oxidized thioredoxin	X
trdrd	Reduced thioredoxin	XH2
tre	Trehalose	C12H22O11
tre6p	alpha,alpha'-Trehalose 6-phosphate	C12H21O14P
tri	tropine	C8H15NO
trna	tRNA
trna2Omgsn	tRNA containing 2'-O-methylguanosine
trna54rthymd	tRNA containing ribothymidine at position 54
trna54uri	tRNA containing uridine at position 54
trna5mam2thdylt	tRNA containing 5-methylaminomethyl-2-thiouridylate
trna6ipr	tRNA containing 6-isopentenyladenosine
trna7am7cbgua	[tRNA]-7-aminomethyl-7-carbaguanine
trnaala	tRNA(Ala)	R
trnaarg	tRNA(Arg)	R
trnaasp	tRNA(Asp)	R
trnacys	tRNA(Cys)	R
trnagln	tRNA(Gln)	R
trnaglu	tRNA (Glu)	R
trnagly	tRNA(Gly)	R
trnagua	tRNA-guanine
trnahis	tRNA(His)	R
trnaile	tRNA(Ile)	R
trnaleu	tRNA(Leu)	R
trnalys	tRNA(Lys)	R
trnamet	tRNA(Met)	R
trnaN1mgua	tRNA containing N(1)-methylguanine
trnaN7mgua	tRNA containing N(7)-methylguanine
trnaphe	tRNA(Phe)	R
trnapro	tRNA(Pro)	R
trnaque	[tRNA]-queuine
trnasecys	tRNA(SeCys)	R
trnaser	tRNA(Ser)	R
trnathr	tRNA(Thr)	R
trnatrp	tRNA(Trp)	R
trnatyr	tRNA(Tyr)	R
trnaval	tRNA(Val)	R
trpL	L-Tryptophan	C11H12N2O2
trptrna	L-Tryptophanyl-tRNA(Trp)	C11H11N2OR
trx	thioredoxin
trxds	thioredoxin disulfide
tsul	Thiosulfate	O3S2
tt2345dhacoa	trans,trans-2,3,4,5-tetradehydroacyl-CoA
ttdca	tetradecanoate (n-C14:0)	C14H27O2
ttdcea	tetradecenoate (n-C14:1)	C14H25O2
tyrL	L-Tyrosine	C9H11NO3
tyrtrna	L-Tyrosyl-tRNA(Tyr)	C9H10NO2R
u23ga	UDP-2,3-bis(3-hydroxytetradecanoyl)glucosamine	C43H75N3O20P2
u3aga	UDP-3-O-(3-hydroxytetradecanoyl)-N-acetylglucosamine	C31H51N3O19P2
uaccg	UDP-N-acetyl-3-O-(1-carboxyvinyl)-D-glucosamine	C20H26N3O19P2
uacgam	UDP-N-acetyl-D-glucosamine	C17H25N3O17P2
uagmda	Undecaprenyl-diphospho-N-acetylmuramoyl-L-alanyl-D-glutamyl-meso-2,6-diaminopimeloyl-D-alanyl-D-alanine	C87H139N7O23P2
uama	UDP-N-acetylmuramoyl-L-alanine	C23H33N4O20P2
uamag	UDP-N-acetylmuramoyl-L-alanyl-D-glutamate	C28H39N5O23P2
uamr	UDP-N-acetylmuramate	C20H28N3O19P2
udcp	undecaprenol phosphate
udcpdp	Undecaprenyl diphosphate	C55H89O7P2
udcpp	Undecaprenyl phosphate	C55H89O4P
udp	UDP	C9H11N2O12P2
udpacgal	UDP-N-acetyl-D-galactosamine	C17H25N3O17P2
udpamaggl	UDP-N-acetylmuramoyl-L-alanyl-gamma-D-glutamyl-L-lysine	C34H55N7O24P2
udpamagglaa	UDP-N-acetylmuramoyl-L-alanyl-gamma-D-glutamyl-L-lysyl-D-alanyl-D-alanine	C40H65N9O26P2
udpg	UDPglucose	C15H22N2O17P2
udpgal	UDPgalactose	C15H22N2O17P2
udpglcur	UDP-D-glucuronate	C15H19N2O18P2
udpidu	UDP-L-iduronate	C15H22N2O18P2
ugmd	UDP-N-acetylmuramoyl-L-alanyl-D-gamma-glutamyl-meso-2,6-diaminopimelate	C35H51N7O26P2
ugmda	UDP-N-acetylmuramoyl-L-alanyl-D-glutamyl-meso-2,6-diaminopimeloyl-D-alanyl-D-alanine	C41H61N9O28P2
ump	UMP	C9H11N2O9P
uppg3	Uroporphyrinogen III	C40H36N4O16
uPPII	uridylyl-[protein-PII]
ura	Uracil	C4H4N2O2
urate	Urate	C5H4N4O3
urdglyc	(-)-Ureidoglycolate	C3H5N2O4
urea	Urea	CH4N2O
uri	Uridine	C9H12N2O6
utp	UTP	C9H11N2O15P3
valL	L-Valine	C5H11NO2
valtrna	L-Valyl-tRNA(Val)	C5H10NOR
vanillate	Vanillate	C8H8O4
xan	Xanthine	C5H4N4O2
xmp	Xanthosine 5'-phosphate	C10H11N4O9P
xtsn	Xanthosine	C10H12N4O6
xu5pD	D-Xylulose 5-phosphate	C5H9O8P
xyl	D-xylose	C5H10O5
xyltn	D-xylonolactone	C5H8O5
xyluD	D-Xylulose	C5H10O5
1R2S12hphtn12olxt	1R2S12hphtn12olxt
23dhmpxt	23dhmpxt
2a3o4phobut2Sxt	2a3o4phobut2Sxt
2aacdLxt	2aacdLxt
2agpe120xt	2agpe120xt
2agpe140xt	2agpe140xt
2agpe141xt	2agpe141xt
2agpe160xt	2agpe160xt
2agpe161xt	2agpe161xt
2agpe180xt	2agpe180xt
2agpe181xt	2agpe181xt
2agpg120xt	2agpg120xt
2agpg140xt	2agpg140xt
2agpg141xt	2agpg141xt
2agpg160xt	2agpg160xt
2agpg161xt	2agpg161xt
2agpg180xt	2agpg180xt
2agpg181xt	2agpg181xt
2aobutxt	2aobutxt
2aomsaxt	2aomsaxt
2Bhgibberellin1xt	2Bhgibberellin1xt
2ddecg3pxt	2ddecg3pxt
2hdec9eg3pxt	2hdec9eg3pxt
2hdecg3pxt	2hdecg3pxt
2hmcsaxt	2hmcsaxt
2insxt	2insxt
2mcacnxt	2mcacnxt
2mecdpxt	2mecdpxt
2oacxt	2oacxt
2obutxt	2obutxt
2odec11eg3pxt	2odec11eg3pxt
2odecg3pxt	2odecg3pxt
2R3Shcitxt	2R3Shcitxt
2S2ippyltxt	2S2ippyltxt
2tdec7eg3pxt	2tdec7eg3pxt
2tdecg3pxt	2tdecg3pxt
35chcatecxt	35chcatecxt
3aacoaxt	3aacoaxt
3c3hmpxt	3c3hmpxt
3c4mopxt	3c4mopxt
3cccmcxt	3cccmcxt
3dah7pxt	3dah7pxt
3h4tmambutxt	3h4tmambutxt
3haACPxt	3haACPxt
3hcddec5eACPxt	3hcddec5eACPxt
3hcmrs7eACPxt	3hcmrs7eACPxt
3hcpalm9eACPxt	3hcpalm9eACPxt
3hcvac11eACPxt	3hcvac11eACPxt
3hddecACPxt	3hddecACPxt
3hhexACPxt	3hhexACPxt
3hoctaACPxt	3hoctaACPxt
3hoctACPxt	3hoctACPxt
3hpalmACPxt	3hpalmACPxt
3hppyrxt	3hppyrxt
3mbut2ecoaxt	3mbut2ecoaxt
3mopxt	3mopxt
4h2ogltxt	4h2ogltxt
4hbzcoaxt	4hbzcoaxt
4hproLTxt	4hproLTxt
4oh2edtxt	4oh2edtxt
5aprbuxt	5aprbuxt
5c2oh3edtxt	5c2oh3edtxt
5htptmxt	5htptmxt
5mtaxt	5mtaxt
66e12hp78h6hpxt	66e12hp78h6hpxt
67htdxt	67htdxt
aacdDxt	aacdDxt
aalcxt	aalcxt
aaldxt	aaldxt
aalggluLxt	aalggluLxt
acacxt	acacxt
acdxt	acdxt
acetonext	acetonext
achmsxt	achmsxt
acmamxt	acmamxt
acmanapxt	acmanapxt
acptrdxt	acptrdxt
acxt	acxt
adocbixt	adocbixt
adocblxt	adocblxt
adphepLDxt	adphepLDxt
ahdtxt	ahdtxt
alaalaxt	alaalaxt
alatrnaxt	alatrnaxt
alcxt	alcxt
alggluLxt	alggluLxt
alk2elxt	alk2elxt
altrnxt	altrnxt
amobxt	amobxt
ap4axt	ap4axt
apoACPxt	apoACPxt
araxt	araxt
argLxt	argLxt
argPxt	argPxt
asnLxt	asnLxt
aso3xt	aso3xt
asptrnaxt	asptrnaxt
athrLxt	athrLxt
atrxt	atrxt
b2coaxt	b2coaxt
b2eylcoaxt	b2eylcoaxt
bglyxt	bglyxt
btampxt	btampxt
btncCPxt	btncCPxt
butACPxt	butACPxt
bzxt	bzxt
c45dhchddcxt	c45dhchddcxt
carnxt	carnxt
cbaspxt	cbaspxt
cbdpmdxt	cbdpmdxt
cbixt	cbixt
cbl1xt	cbl1xt
cbtncCPxt	cbtncCPxt
ccbtd124cltxt	ccbtd124cltxt
cddec5eACPxt	cddec5eACPxt
cdec3eACPxt	cdec3eACPxt
cext	cext
cholxt	cholxt
chpyldaxt	chpyldaxt
citxt	citxt
ckdoxt	ckdoxt
clxt	clxt
coacdxt	coacdxt
cpe160xt	cpe160xt
cpe180xt	cpe180xt
cpg160xt	cpg160xt
cpg180xt	cpg180xt
csnxt	csnxt
cxxt	cxxt
cyanxt	cyanxt
cystLxt	cystLxt
cystLxt	cystLxt
cystrnaxt	cystrnaxt
cytdxt	cytdxt
dad2xt	dad2xt
dad5xt	dad5xt
db4pxt	db4pxt
dc2coaxt	dc2coaxt
dcaACPxt	dcaACPxt
dcaxt	dcaxt
dcmpxt	dcmpxt
dd2coaxt	dd2coaxt
ddcaACPxt	ddcaACPxt
decdpxt	decdpxt
dgal6pxt	dgal6pxt
dgmpxt	dgmpxt
dhaxt	dhaxt
dhnptxt	dhnptxt
dhorSxt	dhorSxt
dinxt	dinxt
dmglyxt	dmglyxt
dmppxt	dmppxt
dna6mapxt	dna6mapxt
dna6Omguaxt	dna6Omguaxt
dnaadext	dnaadext
dnaw6Omguaxt	dnaw6Omguaxt
dntpxt	dntpxt
dopaxt	dopaxt
dpxt	dpxt
drntmxt	drntmxt
drntnmxt	drntnmxt
drntnxt	drntnxt
dsclxt	dsclxt
dttpxt	dttpxt
dxyl5pxt	dxyl5pxt
E3mcp2endtxt	E3mcp2endtxt
e4h3mbt2en1pxt	e4h3mbt2en1pxt
ectLxt	ectLxt
Ecysxt	Ecysxt
Egtcxt	Egtcxt
eig3pxt	eig3pxt
erytxt	erytxt
Essflcysxt	Essflcysxt
estd17Bxt	estd17Bxt
estronext	estronext
ethaxt	ethaxt
etohxt	etohxt
f1pxt	f1pxt
fc1pxt	fc1pxt
fdxoxxt	fdxoxxt
fdxrdxt	fdxrdxt
fe2xt	fe2xt
fldoxxt	fldoxxt
fldrdxt	fldrdxt
flPxt	flPxt
flrdPxt	flrdPxt
fmettrnaxt	fmettrnaxt
fpricaxt	fpricaxt
frmdxt	frmdxt
fruurxt	fruurxt
fruxt	fruxt
fumxt	fumxt
g1pxt	g1pxt
g3pcxt	g3pcxt
g3pext	g3pext
g3pgxt	g3pgxt
g3pixt	g3pixt
g3psxt	g3psxt
galbDxt	galbDxt
galctnDxt	galctnDxt
galpundxt	galpundxt
galxt	galxt
gam1pxt	gam1pxt
gam6pxt	gam6pxt
gcaldxt	gcaldxt
gdptpxt	gdptpxt
gibberellin1xt	gibberellin1xt
glcDxt	glcDxt
glcnacmur2acpundxt	glcnacmur2acpundxt
glcnxt	glcnxt
glcrxt	glcrxt
glctlxt	glctlxt
glcttxt	glcttxt
glnLxt	glnLxt
glntrnaxt	glntrnaxt
glu1saxt	glu1saxt
glu5saxt	glu5saxt
glualaxt	glualaxt
glucysxt	glucysxt
gluDxt	gluDxt
glutrnaxt	glutrnaxt
glybxt	glybxt
glycltxt	glycltxt
glycrtxt	glycrtxt
glycxt	glycxt
glytrnaxt	glytrnaxt
glyxt	glyxt
grdpxt	grdpxt
grdsxt	grdsxt
grxrdxt	grxrdxt
gtc1coaxt	gtc1coaxt
h2oxt	h2oxt
h2sxt	h2sxt
h2xt	h2xt
h4sptxt	h4sptxt
hcysLxt	hcysLxt
hdd2coaxt	hdd2coaxt
hdeACPxt	hdeACPxt
hepdpxt	hepdpxt
hexACPxt	hexACPxt
hexdp xt	hexdp xt
histrnaxt	histrnaxt
hlacxt	hlacxt
hldxt	hldxt
hpyrxt	hpyrxt
hqnxt	hqnxt
hx2coaxt	hx2coaxt
hxaxt	hxaxt
ileLxt	ileLxt
iletrnaxt	iletrnaxt
ind3acxt	ind3acxt
ipdpxt	ipdpxt
ippxt	ippxt
kdo8pxt	kdo8pxt
kdopxt	kdopxt
lacBxt	lacBxt
laldLxt	laldLxt
leuPxt	leuPxt
lipidAxt	lipidAxt
lipidXxt	lipidXxt
lysLxt	lysLxt
lystrnaxt	lystrnaxt
malLxt	malLxt
malnxt	malnxt
maltxt	maltxt
man1pxt	man1pxt
man6pxt	man6pxt
manaxt	manaxt
manxt	manxt
mbdoshd6g3pglcDxt	mbdoshd6g3pglcDxt
mbdoshdglcDxt	mbdoshdglcDxt
metscbl2xt	metscbl2xt
metsmcbl1xt	metsmcbl1xt
mh4sptxt	mh4sptxt
mi1pDxt	mi1pDxt
micitxt	micitxt
minoxt	minoxt
mndlRxt	mndlRxt
mndlSxt	mndlSxt
mnlxt	mnlxt
mobdxt	mobdxt
mtartrxt	mtartrxt
mur2acpundxt	mur2acpundxt
murein4p3pxt	murein4p3pxt
murein4p4pxt	murein4p4pxt
murein4px4px4pxt	murein4px4px4pxt
murein4px4pxt	murein4px4pxt
murein5p3pxt	murein5p3pxt
murein5px4px4pxt	murein5px4px4pxt
murein5px4pxt	murein5px4pxt
myrsACPxt	myrsACPxt
N6hlysLxt	N6hlysLxt
NADaacdxt	NADaacdxt
NADaacdxt	NADaacdxt
nadntxt	nadntxt
nalklxt	nalklxt
naphthalenext	naphthalenext
ncamxt	ncamxt
ndpxt	ndpxt
nhPoxxt	nhPoxxt
nhPrdxt	nhPrdxt
nmnxt	nmnxt
NNmanleNoxt	NNmanleNoxt
NNmanlext	NNmanlext
no3xt	no3xt
NsaAtrnaxt	NsaAtrnaxt
NsaAxt	NsaAxt
o2xt	o2xt
o2sxt	o2sxt
oc2coaxt	oc2coaxt
ocACPxt	ocACPxt
ocdcaACPxt	ocdcaACPxt
octeACPxt	octeACPxt
od2coaxt	od2coaxt
oglycltxt	oglycltxt
ohpbxt	ohpbxt
ornxt	ornxt
orot5pxt	orot5pxt
orotxt	orotxt
pacxt	pacxt
padxt	padxt
palcxt	palcxt
palmACPxt	palmACPxt
papxt	papxt
pchpyldaxt	pchpyldaxt
pcppldpc5xt	pcppldpc5xt
pcppxt	pcppxt
PcysLxt	PcysLxt
Pdsxt	Pdsxt
pdx5pxt	pdx5pxt
PEIIBphcxt	PEIIBphcxt
PEIIBxt	PEIIBxt
Pglumext	Pglumext
PgluO5mext	PgluO5mext
phacxt	phacxt
pheLxt	pheLxt
phemext	phemext
phetrnaxt	phetrnaxt
PhisLxt	PhisLxt
phpyrxt	phpyrxt
phthalatext	phthalatext
phthrxt	phthrxt
phxt	phxt
PiaspLxt	PiaspLxt
Piaspmext	Piaspmext
pmcoaxt	pmcoaxt
pmdrxt	pmdrxt
PnpiphisLxt	PnpiphisLxt
pntoRxt	pntoRxt
PPIIxt	PPIIxt
ppro0xt	ppro0xt
ppro180xt	ppro180xt
prlpxt	prlpxt
proglyxt	proglyxt
proLxt	proLxt
propxt	propxt
protrnaxt	protrnaxt
psd5pxt	psd5pxt
PSmcysLxt	PSmcysLxt
PtyrLxt	PtyrLxt
Ptyrpxt	Ptyrpxt
Pxt	Pxt
pyam5pxt	pyam5pxt
pydamxt	pydamxt
pydx5pxt	pydx5pxt
pydxnxt	pydxnxt
qh2xt	qh2xt
qnxt	qnxt
qtyaxt	qtyaxt
quext	quext
qulnxt	qulnxt
qxt	qxt
R2hacdxt	R2hacdxt
R3hbcoaxt	R3hbcoaxt
racalaPxt	racalaPxt
ralaPxt	ralaPxt
Rclxt	Rclxt
Rhcitxt	Rhcitxt
rhcysxt	rhcysxt
Rhxt	Rhxt
ribDxt	ribDxt
rrnaN2mguaxt	rrnaN2mguaxt
rrnaN6madext	rrnaN6madext
rrnaxt	rrnaxt
RRtartrxt	RRtartrxt
RSgthxt	RSgthxt
S2hlacdxt	S2hlacdxt
S3a2mppnxt	S3a2mppnxt
saacdBxt	saacdBxt
salicaldxt	salicaldxt
sbtDxt	sbtDxt
sbzcoaxt	sbzcoaxt
selenatext	selenatext
selenitext	selenitext
selnpxt	selnpxt
selnxt	selnxt
serLxt	serLxt
sertrna(sec)xt	sertrna(sec)xt
sertrnaxt	sertrnaxt
Sfglutthxt	Sfglutthxt
sgrpixt	sgrpixt
sgrxt	sgrxt
sl26daxt	sl26daxt
so3xt	so3xt
sprmxt	sprmxt
sqxt	sqxt
ssaltppxt	ssaltppxt
ssaltppxt	ssaltppxt
SsometLxt	SsometLxt
sucargxt	sucargxt
sucbzxt	sucbzxt
succxt	succxt
suchmsxt	suchmsxt
sucrxt	sucrxt
sucsalxt	sucsalxt
t23dhacoaxt	t23dhacoaxt
tagxt	tagxt
tagdpDxt	tagdpDxt
tagurxt	tagurxt
tartrLxt	tartrLxt
taxt	taxt
tcyntxt	tcyntxt
td2coaxt	td2coaxt
tdeACPxt	tdeACPxt
tdec2eACPxt	tdec2eACPxt
tdecoaxt	tdecoaxt
thdpxt	thdpxt
thmxt	thmxt
thprnmetinext	thprnmetinext
thprnxt	thprnxt
thrtrnaxt	thrtrnaxt
thymdxt	thymdxt
thymxt	thymxt
trext	trext
trixt	trixt
trna2Omgsnxt	trna2Omgsnxt
trna54rthymdxt	trna54rthymdxt
trna54urixt	trna54urixt
trna5mam2thdyltxt	trna5mam2thdyltxt
trna6iprxt	trna6iprxt
trna7am7cbguaxt	trna7am7cbguaxt
trnaalaxt	trnaalaxt
trnaargxt	trnaargxt
trnaaspxt	trnaaspxt
trnacysxt	trnacysxt
trnaglnxt	trnaglnxt
trnagluxt	trnagluxt
trnaglyxt	trnaglyxt
trnaguaxt	trnaguaxt
trnahisxt	trnahisxt
trnailext	trnailext
trnaleuxt	trnaleuxt
trnalysxt	trnalysxt
trnametxt	trnametxt
trnaN1mguaxt	trnaN1mguaxt
trnaN7mguaxt	trnaN7mguaxt
trnaphext	trnaphext
trnaproxt	trnaproxt
trnaquext	trnaquext
trnasecysxt	trnasecysxt
trnaserxt	trnaserxt
trnathrxt	trnathrxt
trnatrpxt	trnatrpxt
trnatyrxt	trnatyrxt
trnavalxt	trnavalxt
trptrnaxt	trptrnaxt
trxdsxt	trxdsxt
trxxt	trxxt
tsulxt	tsulxt
tt2345dhacoaxt	tt2345dhacoaxt
tyrLxt	tyrLxt
tyrtrnaxt	tyrtrnaxt
u23gaxt	u23gaxt
u3agaxt	u3agaxt
uagmdaxt	uagmdaxt
udcpdpxt	udcpdpxt
udcpxt	udcpxt
udpacgalxt	udpacgalxt
udpamagglaaxt	udpamagglaaxt
udpamagglxt	udpamagglxt
udpiduxt	udpiduxt
ugmdaxt	ugmdaxt
ugmdxt	ugmdxt
uPPIIxt	uPPIIxt
uratext	uratext
urdglycxt	urdglycxt
urixt	urixt
valtrnaxt	valtrnaxt
vanillatext	vanillatext
xtsnxt	xtsnxt
xylxt	xylxt

## Sheet: reactions
Reaction #	E.C. #	Gene ID	Gene Description	equation	Pathway	References
rxn1	1.1.1.1	geneCsal1426	alcohol dehydrogenase (glycerol)	glyald + h + nadh <-> glyc + nad	Glycerolipid Metabolism	51, 50, 34, 28, 39
rxn2	1.1.1.1	geneCsal2912	alcohol dehydrogenase (ethanol)	etoh + nad <-> acald + h + nadh	Glycerolipid Metabolism	51, 50, 34, 28, 39
rxn3	1.1.1.100	geneCsal1601	3-oxoacyl-[acyl-carrier-protein] reductase (n-C4:0)	actACP + h + nadph <-> 3haACP + nadp	Fatty acid biosynthesis	51, 50, 33, 34
rxn4	1.1.1.100	geneCsal1601	3-oxoacyl-[acyl-carrier-protein] reductase (n-C6:0)	3ohexACP + h + nadph <-> 3hhexACP + nadp	Fatty acid biosynthesis	51, 50, 33, 34
rxn5	1.1.1.100	geneCsal1601	3-oxoacyl-[acyl-carrier-protein] reductase (n-C8:0)	3ooctACP + h + nadph <-> 3hoctACP + nadp	Fatty acid biosynthesis	51, 50, 33, 34
rxn6	1.1.1.100	geneCsal1601	3-oxoacyl-[acyl-carrier-protein] reductase (n-C10:0)	3odecACP + h + nadph <-> 3hdecACP + nadp	Fatty acid biosynthesis	51, 50, 33, 34
rxn7	1.1.1.100	geneCsal1601	3-oxoacyl-[acyl-carrier-protein] reductase (n-C12:0)	3oddecACP + h + nadph <-> 3hddecACP + nadp	Fatty acid biosynthesis	51, 50, 33, 34
rxn8	1.1.1.100	geneCsal1601	3-oxoacyl-[acyl-carrier-protein] reductase (n-C14:0)	3omrsACP + h + nadph <-> 3hmrsACP + nadp	Fatty acid biosynthesis	51, 50, 33, 34
rxn9	1.1.1.100	geneCsal1601	3-oxoacyl-[acyl-carrier-protein] reductase (n-C16:0)	3opalmACP + h + nadph <-> 3hpalmACP + nadp	Fatty acid biosynthesis	51, 50, 33, 34
rxn10	1.1.1.100	geneCsal1601	3-oxoacyl-[acyl-carrier-protein] reductase (n-C12:1)	3ocddec5eACP + h + nadph -> 3hcddec5eACP + nadp	Fatty acid biosynthesis	51, 50, 33, 34
rxn11	1.1.1.100	geneCsal1601	3-oxoacyl-[acyl-carrier-protein] reductase (n-C14:1)	3ocmrs7eACP + h + nadph -> 3hcmrs7eACP + nadp	Fatty acid biosynthesis	51, 50, 33, 34
rxn12	1.1.1.100	geneCsal1601	3-oxoacyl-[acyl-carrier-protein] reductase (n-C16:1)	3ocpalm9eACP + h + nadph -> 3hcpalm9eACP + nadp	Fatty acid biosynthesis	51, 50, 33, 34
rxn13	1.1.1.100	geneCsal1601	3-oxoacyl-[acyl-carrier-protein] reductase (n-C18:1)	3ocvac11eACP + h + nadph -> 3hcvac11eACP + nadp	Fatty acid biosynthesis	51, 50, 33, 34
rxn14	1.1.1.100	geneCsal1601	3-oxoacyl-[acyl-carrier-protein] reductase (n-C18:0)	3ooctdACP + h + nadph <-> 3hoctaACP + nadp	Fatty acid biosynthesis	51, 50, 33, 34
rxn15	1.1.1.103	geneCsal0359	L-threonine dehydrogenase	nad + thrL -> 2aobut + h + nadh	Glycine, serine and threonine metabolism	51, 50, 33, 34
rxn16	1.1.1.14	geneCsal0638	L-sorbitol dehydrogenase (L-sorbose-producing)	nad + sbtL -> h + nadh + srbL	Fructose and mannose metabolism	51, 50, 34, 28, 39
rxn17	1.1.1.14	geneCsal0638	D-sorbitol dehydrogenase (D-fructose producing)	nad + sbtD -> fru + h + nadh	Fructose and mannose metabolism	51, 50, 34, 28, 39
rxn18	1.1.1.157	geneCsal3173	3-hydroxybutyryl-CoA dehydrogenase	3hbcoa + nadp <-> 3aacoa + nadph	Benzoate degradation via CoA ligation	52 , 54, 53
rxn19	1.1.1.158	geneCsal1591	UDP-N-acetylenolpyruvoylglucosamine reductase	h + nadph + uaccg -> nadp + uamr	Aminosugars metabolism	51, 50, 33, 34,46, 39, 37
rxn20	1.1.1.16		Galactitol 2-dehydrogenase	glctt + nad <-> tag + nadh	galactitol degradation	5,6,52 , 54, 53,59
rxn21	1.1.1.169	geneCsal2147	2-dehydropantoate 2-reductase	2dhp + h + nadph -> nadp + pantR	Pantothenate and CoA biosynthesis	51, 50, 33, 34,28, 46, 39, 37
rxn22	1.1.1.175		D-xylose 1-dehydrogenase	xyl + nad <-> xyltn + nadh		5,6,59, 52 , 54, 53
rxn23	1.1.1.18	geneCsal0286	inositol 2-dehydrogenase	inost + nad -> 2ins + h + nadh	Inositol metabolism	51, 50, 46
rxn24	1.1.1.184	geneCsal1084	Carbonyl reductase	rchohr' + nadp <-> rcor' + nadph	Arachidonic acid metabolism	52 , 54, 53
rxn25	1.1.1.193	geneCsal1173	5-amino-6-(5-phosphoribosylamino)uracil reductase	5apru + h + nadph -> 5aprbu + nadp	Riboflavin metabolism	51, 50, 33, 34, 28, 39, 37
rxn26	1.1.1.204	geneCsal0529	xanthine dehydrogenase	h2o + nad + xan -> h + nadh + urate	Energy production and conversion	51, 50, 33, 34
rxn27	1.1.1.205	geneCsal0730	IMP dehydrogenase	h2o + imp + nad -> h + nadh + xmp	Purine metabolism	51, 50, 33, 34,28, 46, 39, 37
rxn28	1.1.1.215	geneCsal0273	2-dehydro-D-gluconate reductase (NADPH)	2dhglcn + h + nadph -> glcn + nadp	Pentose phosphate pathway	51, 50, 33, 34
rxn29	1.1.1.22	geneCsal1761	UDPglucose 6-dehydrogenase	h2o + (2) nad + udpg -> (3) h + (2) nadh + udpglcur	Pentose and glucuronate interconversions	51, 50, 33, 34,46
rxn30	1.1.1.23	geneCsal2212	histidinol dehydrogenase	h2o + histd + (2) nad -> (3) h + hisL + (2) nadh	histidine biosynthesis	51, 50, 33, 34,28, 46, 39
rxn31	1.1.1.25	geneCsal0293	shikimate dehydrogenase	3dhsk + h + nadph -> nadp + skm	Phenylalanine, tyrosine and tryptophan biosynthesis	51, 50, 33, 34,28, 46, 39, 37
rxn32	1.1.1.25	geneCsal0293	shikimate dehydrogenase	3dhsk + h + nadph <-> nadp + skm	Phenylalanine, tyrosine and tryptophan biosynthesis	51, 50, 33, 34,28, 46, 39, 37
rxn33	1.1.1.255	geneCsal0836	Mannitol dehydrogenase	mnl + nad <-> man + nadh		52 , 54, 53
rxn34	1.1.1.262	geneCsal0919	4-hydroxythreonine-4-phosphate dehydrogenase	4phoLt + nad <-> 2a3o4phobut2S + nadh	Vitamin B6 metabolism	52 , 54, 53
rxn35	1.1.1.267	geneCsal0569	1-deoxy-D-xylulose-5-phosphate reductoisomerase	2me4p + nadp <-> dxyl5p + nadph	Biosynthesis of steroids	52 , 54, 53
rxn36	1.1.1.274	geneCsal1316	2,5-didehydrogluconate reductase	2dhglcn + nadp <-> 25dhglcn + nadph		52 , 54, 53
rxn37	1.1.1.276	geneCsal0161	Serine 3-dehydrogenase	serL + nadp <-> 2aomsa + nadph		52 , 54, 53
rxn38	1.1.1.28	geneCsal3144	D-lactate dehydrogenase	lacD + nad <-> h + nadh + pyr	Pyruvate metabolism	51, 50, 33, 34, 28, 39
rxn39	1.1.1.29	geneCsal1842	biotin	h + hpyr + nadh <-> glycR + nad	Glycine, serine and threonine metabolism	51, 50, 39
rxn40	1.1.1.3	geneCsal3010	homoserine dehydrogenase (NADPH)	homL + nadp <-> aspsa + h + nadph	Glycine, serine and threonine metabolism	51, 50, 33, 34,28, 46, 39, 37
rxn41	1.1.1.3	geneCsal3010	homoserine dehydrogenase (NADH), irreversible	aspsa + h + nadh -> homL + nad	Glycine, serine and threonine metabolism	51, 50, 33, 34,28, 46, 39, 37
rxn42	1.1.1.3	geneCsal3010	homoserine dehydrogenase (NADP), irreversible	aspsa + h + nadph -> homL + nadp	Glycine, serine and threonine metabolism	51, 50, 33, 34,28, 46, 39, 37
rxn43	1.1.1.30	geneCsal1825	3-hydroxybutyrate dehydrogenase	3hbutR + nad <-> acac + nadh	Butanoate metabolism	52 , 54, 53
rxn44	1.1.1.31	geneCsal1707	3-hydroxyisobutyrate dehydrogenase	3h2mppn + nad <-> 2m3oppan + nadh	Valine, leucine and isoleucine degradation	52 , 54, 53
rxn45	1.1.1.36	geneCsal3029	Acetoacetyl-CoA reductase	3hacoaR + nadp <-> 3oacoa + nadph	Butanoate metabolism	52 , 54, 53
rxn46	1.1.1.37	geneCsal1752	malate dehydrogenase	malL + nad <-> h + nadh + oaa	Citrate cycle (TCA cycle)	51, 50, 33, 34,28, 46, 39
rxn47	1.1.1.40	geneCsal0605	malic enzyme (NADP)	malL + nadp -> co2 + nadph + pyr	Pyruvate metabolism	51, 50, 33, 34, 28
rxn48	1.1.1.41	geneCsal1434	Isocitrate dehydrogenase (NAD+)	icit + nad -> akg + co2 + nadh	Citrate cycle (TCA cycle)	51, 50, 33, 28
rxn49	1.1.1.42	geneCsal0525	isocitrate dehydrogenase (NADP)	icit + nadp <-> akg + co2 + nadph	Citrate cycle (TCA cycle)	51, 50, 33, 34,28, 46, 39, 37
rxn50	1.1.1.42	geneCsal0525	Isocitrate dehydrogenase (NADP+)	icit + nadp -> akg + co2 + nadph	Citrate cycle (TCA cycle)	51, 50, 33, 34,28, 46, 39, 37
rxn51	1.1.1.44	geneCsal0666	phosphogluconate dehydrogenase	6pgc + nadp -> co2 + nadph + ru5pD	Pentose phosphate pathway	51, 50, 33, 34, 28, 39, 37
rxn52	1.1.1.46		L-arabinose 1-dehydrogenase	ara + nad <-> ara14l + nadh		5,6,59, 52 , 54, 53
rxn53	1.1.1.48	geneCsal1017	Galactose 1-dehydrogenase	gal + nad <-> glctl + nadh	Galactose metabolism	52 , 54, 53
rxn54	1.1.1.49	geneCsal2741	glucose 6-phosphate dehydrogenase	g6p + nadp -> 6pgl + h + nadph	Pentose phosphate pathway	51, 50, 33, 34,28, 46, 39, 37
rxn55	1.1.1.49	geneCsal2741	glucose 6-phosphate dehydrogenase	g6p + nadp <-> 6pgl + h + nadph	Pentose phosphate pathway	51, 50, 33, 34,28, 46, 39, 37
rxn56	1.1.1.57	geneCsal2979	Mannonate oxidoreductase	mana + nad <-> fruur + h + nadh	Pentose and glucuronate interconversions	51, 50, 33, 34
rxn57	1.1.1.58	geneCsal1734	tagaturonate reductase	altrn + nad <-> h + nadh + tagur	Pentose and glucuronate interconversions	51, 50, 33, 34
rxn58	1.1.1.60	geneCsal0960	tartronate semialdehyde reductase	2h3oppan + h + nadh -> glycR + nad	Glyoxylate and dicarboxylate metabolism	51, 50, 33, 34
rxn59	1.1.1.60	geneCsal0960	tartronate semialdehyde reductase	2h3oppan + h + nadh <-> glycR + nad	Glyoxylate and dicarboxylate metabolism	51, 50, 33, 34
rxn60	1.1.1.62	geneCsal0649	Estradiol 17-beta-dehydrogenase	estd17B + nadp <-> estrone + nadph	Androgen and estrogen metabolism	52 , 54, 53
rxn61	1.1.1.65	geneCsal1438	Pyridoxine 4-dehydrogenase	pydxn + nadp <-> pyridoxal + nadph	Vitamin B6 metabolism	52 , 54, 53
rxn62	1.1.1.67	geneCsal0643	Mannitol 2-dehydrogenase	mnl + nad <-> fru + nadh	Fructose and mannose metabolism	52 , 54, 53
rxn63	1.1.1.69	geneCsal1129	5-dehydro-D-gluconate reductase	5dglcn + h + nadph <-> glcn + nadp	L-idonate degradation	51, 50, 33, 34
rxn64	1.1.1.81		D-glycerate dehydrogenase	glycrt + nadp <-> hpyr + nadph		52 , 54, 53
rxn65	1.1.1.82	geneCsal1771	malate dehydrogenase	(S)mal + nadp <-> oaa + nadph +h	Pyruvate metabolism	52 , 54, 53
rxn66	1.1.1.85	geneCsal2451	3-isopropylmalate dehydrogenase	3c2hmp + nad -> 3c4mop + h + nadh	Valine, leucine and isoleucine biosynthesis	51, 50, 33, 34,28, 46, 39
rxn67	1.1.1.86	geneCsal0504	acetohydroxy acid isomeroreductase	alacS + h + nadph -> 23dhmb + nadp	Pantothenate and CoA biosynthesis	51, 50, 33, 34,28, 46, 39, 37
rxn68	1.1.1.86	geneCsal0504	ketol-acid reductoisomerase (2,3-dihydroxy-3-methylbutanoate)	23dhmb + nadp <-> alacS + h + nadph	Valine, leucine and isoleucine biosynthesis	51, 50, 33, 34,28, 46, 39, 37
rxn69	1.1.1.86	geneCsal0504	ketol-acid reductoisomerase (2-Acetolactate)	2ahbut + h + nadph <-> 23dhmp + nadp	Valine, leucine and isoleucine biosynthesis	51, 50, 33, 34,28, 46, 39, 37
rxn70	1.1.1.86	geneCsal0504	ketol-acid reductoisomerase (2-Aceto-2-hydroxybutanoate)	2ahbut + h + nadph -> 23dhmp + nadp	Valine, leucine and isoleucine biosynthesis	51, 50, 33, 34,28, 46, 39, 37
rxn71	1.1.1.9	geneCsal2609	xylitol dehydrogenase (D-xyulose-forming)	nad + xylt -> h + nadh + xyluD	Pentose and glucuronate interconversions	51, 50, 33, 28
rxn72	1.1.1.90	geneCsal0349	Aryl-alcohol dehydrogenase	aalc + nad <-> aald + nadh	Tyrosine metabolism	52 , 54, 53
rxn73	1.1.1.91	geneCsal0382	Aryl-alcohol dehydrogenase (nadp)	aalc + nadp <-> aald + nadph	Glyoxylate and dicarboxylate metabolism	52 , 54, 53
rxn74	1.1.1.93	geneCsal2776	Tartrate dehydrogenase	tartr + nad <-> oglyclt + nadh	Glyoxylate and dicarboxylate metabolism	52 , 54, 53
rxn75	1.1.1.93	geneCsal2776	Tartrate dehydrogenase	mtartr + nad <-> oglyclt+ nadh	Glyoxylate and dicarboxylate metabolism	52 , 54, 53
rxn76	1.1.1.93	geneCsal2776	Tartrate dehydrogenase	RRtartr + nad <-> oglyclt + nadh	Glyoxylate and dicarboxylate metabolism	52 , 54, 53
rxn77	1.1.1.94	geneCsal2490	glycerol-3-phosphate dehydrogenase (NADP)	glyc3p + nadp <-> dhap + h + nadph	Glycerophospholipid metabolism	51, 50, 33, 34, 39, 37
rxn78	1.1.1.95	geneCsal0096	phosphoglycerate dehydrogenase	3pg + nad -> 3php + h + nadh	Glycine, serine and threonine metabolism	51, 50, 33, 34,28, 46, 39, 37
rxn79	1.1.2.4	geneCsal0405	D-lactate dehydrogenase	lacD + q8 -> pyr + q8h2	Pyruvate metabolism	51, 50, 33, 34, 28
rxn80	1.1.3.15	geneCsal1075	(S)-2-hydroxy-acid oxidase	2hacS + o2 <-> 2oac + h2o2	Glyoxylate and dicarboxylate metabolism	52 , 54, 53
rxn81	1.1.3.21	geneCsal2106	Glycerol-3-phosphate oxidase	snglyc3p + o2 <-> glycnp + h2o2	Glycerophospholipid metabolism	52 , 54, 53
rxn82	1.1.5.2	geneCsal0170	Quinoprotein glucose dehydrogenase	glcD + q <-> gl + qh2		52 , 54, 53
rxn83	1.1.99.1	geneCsal1514	choline dehydrogenase	chol + nad -> betald + h + nadh	Glycine, serine and threonine metabolism	51, 50, 39
rxn84	1.1.99.16	geneCsal2579	Malate dehydrogenase (ubiquinone 8 as acceptor)	malL + q8 -> oaa + q8h2	Pyruvate metabolism	51, 50, 33, 34, 39, 37
rxn85	1.1.99.16	geneCsal2579	Malate dehydrogenase (menaquinone 8 as acceptor)	malL + mqn8 -> mql8 + oaa	Pyruvate metabolism	51, 50, 33, 34, 39, 37
rxn86	1.11.1.10	geneCsal0764	Chloride peroxidase	(2) Rh + (2) cl + h2o2 <-> (2) Rcl + 2 h2o		52 , 54, 53
rxn87	1.11.1.6	geneCsal0159	catalase	(2) h2o2 -> (2) h2o + o2	Tryptophan metabolism	51, 50, 33, 34,28, 46, 39, 37
rxn88	1.11.1.7	geneCsal0179	Hydorogen-peroxide:hydrogen-peroxide oxidoreductase	meoh + h2o2 <-> fald + (2) h2o	Phenylalanine metabolism	52 , 54, 53
rxn89	1.11.1.9	geneCsal2825	glutathione peridoxase	(2) gthrd + h2o2 <-> gthox + (2) h2o	Glutathione metabolism	51, 50, 33, 28, 39
rxn90	1.12.1.2	geneCsal3127	Hydrogen dehydrogenase	h2 + nad <-> h + nadh	Glyoxylate and dicarboxylate metabolism	52 , 54, 53
rxn91	1.13.11.2	geneCsal0135	Catechol 2,3-dioxygenase	catec + o2 <-> 2hmcsa	Styrene degradation	52 , 54, 53
rxn92	1.13.11.27	geneCsal0292	4-Hydroxyphenylpyruvate:oxygen oxidoreductase	34hpp + o2 -> co2 + hgentis	Tyrosine metabolism	51, 50, 33, 28
rxn93	1.13.11.3	geneCsal0311	Protocatechuate 3,4-dioxygenase	34hdb + o2 <-> 3cccmc	Benzoate degradation via hydroxylation	52 , 54, 53
rxn94	1.13.11.32	geneCsal1015	2-nitropropane dioxygenase	22nppe + o2 <-> 2 acetone + 2 no2	Nitrogen metabolism	52 , 54, 53
rxn95	1.13.11.8	geneCsal0323	Protocatechuate 4,5-dioxygenase	protocatechuate + o2 <-> 4c2hmcsa	Benzoate degradation via hydroxylation	52 , 54, 53
rxn96	1.13.99.1		Meso-inositol oxygenase	mino + o2 <-> glucr + h2o		52 , 54, 53
rxn97	1.14.11.1	geneCsal0540	Gamma-butyrobetaine dioxygenase	4tmambut + akg + o2 <-> 3h4tmambut + succ + co2	Lysine degradation	52 , 54, 53
rxn98	1.14.11.13	geneCsal2885	Gibberellin 2-beta-dioxygenase	gibberellin1 + akg + o2 <-> 2Bhgibberellin1 + succ + co2	Diterpenoid biosynthesis	52 , 54, 53
rxn99	1.14.12.12	geneCsal1004	Naphthalene 1,2-dioxygenase	naphthalene + nadh + o2 <-> 1R2S12hphtn12ol + nad	1- and 2-Methylnaphthalene degradation	52 , 54, 53
rxn100	1.14.12.7	geneCsal0343	Phthalate 4,5-dioxygenase	phthalate + nadh + o2 <-> c45dhchddc + nad	2,4-Dichlorobenzoate degradation	52 , 54, 53
rxn101	1.14.13.1	geneCsal1784	Salicylate 1-monooxygenase	salicylate + nadh + o2 <-> catec + nad + h2o + co2	1- and 2-Methylnaphthalene degradation	52 , 54, 53
rxn102	1.14.13.2	geneCsal0347	4-hydroxybenzoate 3-monooxygenase	4hbz + nadph + o2 <-> protocatechuate + nadp + h2o	Benzoate degradation via hydroxylation	52 , 54, 53
rxn103	1.14.13.20	geneCsal0339	2,4-dichlorophenol 6-monooxygenase	24chph + nadph + o2 <-> 35chcatec + nadp + h2o	1,4-Dichlorobenzene degradation	52 , 54, 53
rxn104	1.14.13.59	geneCsal1054	L-lysine 6-monooxygenase (nadph)	lysL + nadph + o2 <-> N6hlysL + nadp + h2o	Lysine degradation	52 , 54, 53
rxn105	1.14.13.8	geneCsal1416	Flavin-containing monooxygenase	NNmanle + nadph + o2 <-> NNmanleNo + nadp + h2o		52 , 54, 53
rxn106	1.14.13.82	geneCsal0336	Vanillate monooxygenase	vanillate + o2 + nadh <-> 34dhb + nad + h2o + fald	2,4-Dichlorobenzoate degradation	52 , 54, 53
rxn107	1.14.15.7	geneCsal2455	Choline monooxygenase	chol + o2 + 2 fdred + 2 h -> betaldh + h2o + 2 fdox		52 , 54, 53
rxn108	1.15.1.1	geneCsal1861	superoxide dismutase	(2) h + (2) o2s -> h2o2 + o2	Amyotrophic lateral sclerosis (ALS)	51, 50, 33, 34,46, 39, 37
rxn109	1.16.1.8	geneCsal1806	[Methionine synthase] reductase	2 metsmcbl1 + 2 ahcys+ nadp <-> 2 metscbl2 + nadph + 2 amet		52 , 54, 53
rxn110	1.17.1.2	geneCsal0484	4-hydroxy-3-methylbut-2-enyl diphosphate reductase	ipdp + nadp + h2o <-> e4h3mbt2en1p + nadph	Biosynthesis of steroids	52 , 54, 53
rxn111	1.17.4.1	geneCsal0379	ribonucleoside-diphosphate reductase (ADP)	adp + trdrd -> dadp + h2o + trdox	Pyrimidine metabolism	51, 50, 33, 34,28, 46, 39, 37
rxn112	1.17.4.1	geneCsal0379	ribonucleoside-diphosphate reductase (GDP)	gdp + trdrd -> dgdp + h2o + trdox	Pyrimidine metabolism	51, 50, 33, 34,28, 46, 39, 37
rxn113	1.17.4.1	geneCsal0379	ribonucleoside-diphosphate reductase (CDP)	cdp + trdrd -> dcdp + h2o + trdox	Pyrimidine metabolism	51, 50, 33, 34,28, 46, 39, 37
rxn114	1.17.4.1	geneCsal0379	ribonucleoside-diphosphate reductase (UDP)	trdrd + udp -> dudp + h2o + trdox	Pyrimidine metabolism	51, 50, 33, 34,28, 46, 39, 37
rxn115	1.17.4.3	geneCsal2854	4-hydroxy-3-methylbut-2-en-1-yl diphosphate synthase	e4h3mbt2en1p + h2o + dsb <-> 2mecdp + Pdhl	Biosynthesis of steroids	52 , 54, 53
rxn116	1.18.1.2	geneCsal0128	flavodoxin reductase (NADPH)	fldox + h + nadph -> fldrd + nadp	Photosynthesis	51, 50, 33, 34
rxn117	1.18.1.3	geneCsal3250	Ferredoxin--nad reductase	fdred + nad <-> fdox + nadh	Fatty acid metabolism	52 , 54, 53
rxn118	1.2.1.1	geneCsal0985	formaldehyde dehydrogenase	fald + gthrd + nad <-> Sfglutth + h + nadh		51, 50, 33, 28, 46
rxn119	1.2.1.11	geneCsal2450	aspartate-semialdehyde dehydrogenase	aspsa + nadp + pi <-> 4pasp + h + nadph	Glycine, serine and threonine metabolism	51, 50, 33, 34,28, 46, 39, 37
rxn120	1.2.1.11	geneCsal2450	aspartate-semialdehyde dehydrogenase, irreversible	4pasp + h + nadph -> aspsa + nadp + pi	Lysine biosynthesis	51, 50, 33, 34,28, 46, 39, 37
rxn121	1.2.1.12	geneCsal0372	glyceraldehyde-3-phosphate dehydrogenase	g3p + nad + pi <-> 13dpg + h + nadh	Glycolysis / Gluconeogenesis	51, 50, 33, 34,28, 46, 39, 37
rxn122	1.2.1.15		Malonate-semialdehyde dehydrogenase	3opp + nadp + h2o <-> maln + nadph		5,6,59,52 , 54, 53
rxn123	1.2.1.16	geneCsal0646	succinate-semialdehyde dehydrogenase (NADP)	h2o + nadp + sucsal -> (2) h + nadph + succ	Glutamate metabolism	51, 50, 33, 34,28, 46, 39
rxn124	1.2.1.18		Malonate-semialdehyde dehydrogenase	3opp + coa + nadp <-> accoa+ co2 + nadph		52 , 54, 53
rxn125	1.2.1.2	geneCsal2691	formate dehydrogenase	for + nad -> co2 + nadh	Glyoxylate and dicarboxylate metabolism	51, 50, 33, 34,28, 46, 39
rxn126	1.2.1.26		2,5-dioxovalerate dehydrogenase	25dixp + nadp + h2o <-> 2oglt + Nnadph		5,6,59,52 , 54, 53
rxn127	1.2.1.27	geneCsal1126	Methylmalonate-semialdehyde dehydrogenase (acylating)	2m3oppan + coa + h2o + nad <-> ppcoa + hco3+ nadh	Inositol metabolism	52 , 54, 53
rxn128	1.2.1.3	geneCsal0142	aldehyde dehydrogenase (acetaldehyde, NAD)	acald + h2o + nad -> ac + (2) h + nadh	Glycolysis / Gluconeogenesis	51, 50, 33, 34,28, 46, 39
rxn129	1.2.1.3	geneCsal2913	N4-Acetylaminobutanal:NAD+ oxidoreductase	h2o + 4abutn + nad -> 4aabutn + (2) h + nadh	Oxidative ethanol degradation I	51, 50, 33, 34,28, 46, 39
rxn130	1.2.1.38	geneCsal2714	N-acetyl-g-glutamyl-phosphate reductase	acg5sa + nadp + pi <-> acg5p + h + nadph	Urea cycle and metabolism of amino groups	51, 50, 33, 34,28, 46, 39
rxn131	1.2.1.4	geneCsal1140	aldehyde dehydrogenase (acetaldehyde, NADP)	acald + h2o + nadp -> ac + (2) h + nadph	Caprolactam degradation	51, 50, 33, 34, 28
rxn132	1.2.1.41	geneCsal1541	glutamate-5-semialdehyde dehydrogenase	glu5p + h + nadph -> glu5sa + nadp + pi	Urea cycle and metabolism of amino groups	51, 50, 33, 34, 28, 46
rxn133	1.2.1.41	geneCsal1541	glutamate-5-semialdehyde dehydrogenase	glu5p + h + nadh -> glu5sa + nad + pi	Urea cycle and metabolism of amino groups	51, 50, 33, 34, 28, 46
rxn134	1.2.1.46	geneCsal0335	Formaldehyde dehydrogenase	fald + nad + h2o <-> for + nadh	Urea cycle and metabolism of amino groups	52 , 54, 53
rxn135	1.2.1.65	geneCsal0277	Salicylaldehyde dehydrogenase	salicald + nad + h2o <-> salicylate + nadh	Nitrobenzene degradation	52 , 54, 53
rxn136	1.2.1.8	geneCsal1515	betaine-aldehyde dehydrogenase	betald + h2o + nad <-> glyb + (2) h + nadh	Glycine, serine and threonine metabolism	51, 50, 33, 34, 39
rxn137	1.2.1.8	geneCsal1515	betaine-aldehyde dehydrogenase	betald + h2o + nadp <-> glyb + (2) h + nadph	Glycine, serine and threonine metabolism	51, 50, 33, 34, 39
rxn138	1.2.2.2	geneCsal1010	pyruvate oxidase	h2o + pyr + q8 -> ac + co2 + q8h2	Pyruvate metabolism	51, 50, 33, 34, 39
rxn139	1.2.3.1	geneCsal1789	Aldehyde oxidase	ald + h2o + o2 <-> coacd + h2o2	Valine, leucine and isoleucine degradation	52 , 54, 53
rxn140	1.2.4.1	geneCsal0855	pyruvate dehydrogenase	coa + nad + pyr -> accoa + co2 + nadh	Glycolysis / Gluconeogenesis	51, 50, 33, 28
rxn141	1.2.4.2	geneCsal1217	oxoglutarate dehydrogenase (lipoamide)	akg + h + lpam <-> co2 + sdhlam	Citrate cycle (TCA cycle)	51, 50, 33, 28, 39
rxn142	1.2.99.2	geneCsal0527	carbon monoxide dehydrogenase / acetyl-CoA synthase	accoa + (2) fdox + h2o + h4spt <-> co2 + coa + (2) fdred + (2) h + mh4spt	Methane metabolism	51, 50, 46
rxn143	1.20.4.1	geneCsal1896	Arsenate reductase	aso4 + grxox <-> aso3 + grds+ h2o		52 , 54, 53
rxn144	1.3.1.12	geneCsal2165	prephenate dehydrogenase	nad + pphn -> 34hpp + co2 + nadh	Novobiocin biosynthesis	51, 50, 33, 34,28, 46, 39, 37
rxn145	1.3.1.26	geneCsal3087	dihydrodipicolinate reductase (NADPH)	23dhdp + h + nadph -> nadp + thdp	Lysine biosynthesis	51, 50, 33, 34,46, 39, 37
rxn146	1.3.1.33	geneCsal3278	Protochlorophyllide reductase	chpylda + nadp <-> pchpylda + nadph	Porphyrin and chlorophyll metabolism	52 , 54, 53
rxn147	1.3.1.34	geneCsal0879	2,4-dienoyl-CoA reductase (nadph)	t23dhacoa + nadp <-> tt2345dhacoa + nadph		52 , 54, 53
rxn148	1.3.1.74	geneCsal0797	2-alkenal reductase	nalkl + nadp <-> alk2el + nadph		52 , 54, 53
rxn149	1.3.3.1	geneCsal1342	dihydoorotic acid dehydrogenase	dhorS + o2 <-> h2o2 + orot	Pyrimidine metabolism	51, 50, 33, 34,28, 46, 39, 37
rxn150	1.3.3.1	geneCsal1342	dihydoorotic acid dehydrogenase (quinone8)	dhorS + q8 -> orot + q8h2	Pyrimidine metabolism	51, 50, 33, 34,28, 46, 39, 37
rxn151	1.3.3.1	geneCsal1342	dihydoorotic acid (ubiquinone-6)	dhorS + q6 <-> orot + q6h2	Pyrimidine metabolism	51, 50, 33, 34,28, 46, 39, 37
rxn152	1.3.3.1	geneCsal1342	dihydroorotic acid (menaquinone-8)	dhorS + mqn8 -> mql8 + orot	Pyrimidine metabolism	51, 50, 33, 34,28, 46, 39, 37
rxn153	1.3.3.3	geneCsal2863	coproporphyrinogen oxidase (O2 required)	cpppg3 + (2) h + o2 -> (2) co2 + (2) h2o + pppg9	Porphyrin and chlorophyll metabolism	51, 50, 33, 34, 28, 39, 37
rxn154	1.3.3.4	geneCsal0796	protoporphyrinogen oxidase (aerobic)	(1.5) o2 + pppg9 -> (3) h2o + ppp9	Porphyrin and chlorophyll metabolism	51, 50, 33, 34, 28, 39, 37
rxn155	1.3.3.4	geneCsal0796	protoporphyrinogen oxidase (anaerobic)	(3) fum + pppg9 -> ppp9 + (3) succ	Porphyrin and chlorophyll metabolism	51, 50, 33, 34, 28, 39, 37
rxn156	1.3.5.1	geneCsal1216	succinate dehydrogenase (ubiquinone-6)	q6 + succ <-> fum + q6h2	Citrate cycle (TCA cycle)	51, 50, 33, 28
rxn157	1.3.5.1	geneCsal1216	succinate dehydrogenase (ubiquinone-6)	fadh2 + q6 <-> fad + q6h2	Oxidative phosphorylation	51, 50, 33, 28
rxn158	1.3.99.1	geneCsal1215	fumarate reductase	fadh2 + fum -> fad + succ	Citrate cycle (TCA cycle)	51, 50, 33, 34, 28, 39, 37
rxn159	1.3.99.1	geneCsal1215	succinate dehydrogenase	fad + succ <-> fadh2 + fum	Oxidative phosphorylation	51, 50, 33, 34, 28, 39, 37
rxn160	1.3.99.1	geneCsal1215	succinate dehydrogenase	fad + succ -> fadh2 + fum	Benzoate degradation via CoA ligation	51, 50, 33, 34, 28, 39, 37
rxn161	1.3.99.1	geneCsal1215	fumarate reductase	fum + mql8 -> mqn8 + succ	Butanoate metabolism	51, 50, 33, 34, 28, 39, 37
rxn162	1.3.99.1	geneCsal1215	fumarate reductase	2dmmql8 + fum -> 2dmmq8 + succ	Reductive carboxylate cycle (CO2 fixation)	51, 50, 33, 34, 28, 39, 37
rxn163	1.3.99.1	geneCsal1215	succinate dehydrogenase (irreversible)	q8 + succ -> fum + q8h2	Two-component system - General	51, 50, 33, 34, 28, 39, 37
rxn164	1.3.99.10	geneCsal2827	Isovaleryl-CoA dehydrogenase	3mbtcoa + acpt <-> 3mbut2ecoa + acptrd	Valine, leucine and isoleucine degradation	52 , 54, 53
rxn165	1.3.99.2	geneCsal2431	acyl-CoA dehydrogenase (butanoyl-CoA)	btcoa + fad <-> b2coa + fadh2	Fatty acid metabolism	51, 50, 33, 34, 39
rxn166	1.3.99.20	geneCsal0528	4-hydroxybenzoyl-CoA reductase	bzcoa + acpt <-> 4hbzcoa + acptrd	Benzoate degradation via CoA ligation	52 , 54, 53
rxn167	1.3.99.3	geneCsal1510	acyl-CoA dehydrogenase (hexanoyl-CoA)	fad + hxcoa <-> fadh2 + hx2coa	Fatty acid metabolism	51, 50, 33, 34, 39
rxn168	1.3.99.3	geneCsal1510	acyl-CoA dehydrogenase (octanoyl-CoA)	fad + occoa <-> fadh2 + oc2coa	Valine, leucine and isoleucine degradation	51, 50, 33, 34, 39
rxn169	1.3.99.3	geneCsal1510	acyl-CoA dehydrogenase (decanoyl-CoA)	dcacoa + fad <-> dc2coa + fadh2	beta-Alanine metabolism	51, 50, 33, 34, 39
rxn170	1.3.99.3	geneCsal1510	acyl-CoA dehydrogenase (dodecanoyl-CoA)	ddcacoa + fad <-> dd2coa + fadh2	Propanoate metabolism	51, 50, 33, 34, 39
rxn171	1.3.99.3	geneCsal1510	acyl-CoA dehydrogenase (tetradecanoyl-CoA)	fad + tdcoa <-> fadh2 + td2coa	Fatty acid metabolism	51, 50, 33, 34, 39
rxn172	1.3.99.3	geneCsal1510	acyl-CoA dehydrogenase (hexadecanoyl-CoA)	fad + pmtcoa <-> fadh2 + hdd2coa	Fatty acid metabolism	51, 50, 33, 34, 39
rxn173	1.3.99.3	geneCsal1510	acyl-CoA dehydrogenase (octadecanoyl-CoA)	fad + stcoa <-> fadh2 + od2coa	Fatty acid metabolism	51, 50, 33, 34, 39
rxn174	1.4.1.1	geneCsal2966	L-alanine dehydrogenase	alaL + h2o + nad -> h + nadh + nh4 + pyr	Taurine and hypotaurine metabolism	51, 50, 39, 37
rxn175	1.4.1.13	geneCsal0616	glutamate synthase (NADPH)	akg + glnL + h + nadph -> (2) gluL + nadp	Glutamate metabolism	51, 50, 33, 34
rxn176	1.4.1.2	geneCsal1340	glutamate dehydrogenase (NAD)	gluL + h2o + nad -> akg + h + nadh + nh4	Glutamate metabolism	51, 50, 33, 28, 46, 39
rxn177	1.4.3.5	geneCsal1900	pyridoxamine 5'-phosphate oxidase	h2o + o2 + pyam5p -> h2o2 + nh4 + pydx5p	Vitamin B6 metabolism	51, 50, 33, 34, 28
rxn178	1.4.3.5	geneCsal1900	pyridoxine 5'-phosphate oxidase	o2 + pdx5p <-> h2o2 + pydx5p	Vitamin B6 metabolism	51, 50, 33, 34, 28
rxn179	1.4.3.5	geneCsal1900	pyridoxine oxidase	o2 + pydxn <-> h2o2 + pydx	Vitamin B6 metabolism	51, 50, 33, 34, 28
rxn180	1.4.3.5	geneCsal1900	pyridoxal oxidase	(2) h2o + nh4 + (0.5) o2 + pydx <-> (2) h2o2 + pydam	Vitamin B6 metabolism	51, 50, 33, 34, 28
rxn181	1.4.3.5	geneCsal1900	pyridoxine 5'-phosphate oxidase	o2 + pdx5p -> h2o2 + pydx5p	Vitamin B6 metabolism	51, 50, 33, 34, 28
rxn182	1.4.4.2	geneCsal1811	glycine-cleavage complex (lipoamide)	gly + h + lpam <-> alpam + co2	Glycine, serine and threonine metabolism	51, 50, 33, 28, 39
rxn183	1.4.4.2	geneCsal1811	glycine-cleavage complex (lipoylprotein)	gly + h + lpro <-> alpro + co2	Glycine, serine and threonine metabolism	51, 50, 33, 28, 39
rxn184	1.4.7.1	geneCsal0615	glutamate synthase (ferredoxin)	2 gluL + 2 fdxox <-> glnL + akg + 2 fdxrd	Nitrogen metabolism	52 , 54, 53
rxn185	1.4.99.1	geneCsal2708	D-Amino acid dehydrogenase	alaD + fad + h2o -> fadh2 + nh4 + pyr	Nitrogen metabolism	51, 50, 33, 34, 37
rxn186	1.5.1.2	geneCsal3055	pyrroline-5-carboxylate reductase	1pyr5c + (2) h + nadph -> nadp + proL	Urea cycle and metabolism of amino groups	51, 50, 33, 34,28, 46, 39, 37
rxn187	1.5.1.2	geneCsal3055	L-hydroxyproline reductase (NAD)	1p3h5c + (2) h + nadh -> 4hproLT + nad	Arginine and proline metabolism	51, 50, 33, 34,28, 46, 39, 37
rxn188	1.5.1.2	geneCsal3055	L-hydroxyproline reductase (NADP)	1p3h5c + (2) h + nadph -> 4hproLT + nadp	Arginine and proline metabolism	51, 50, 33, 34,28, 46, 39, 37
rxn189	1.5.1.3	geneCsal2571	dihydrofolate reductase	dhf + h + nadph <-> nadp + thf	Metabolism of Cofactors and Vitamins	51, 50, 33, 34,28, 46, 39, 37
rxn190	1.5.1.3	geneCsal2571	dihydrofolate reductase (irreversible)	dhf + h + nadph -> nadp + thf	Metabolism of Cofactors and Vitamins	51, 50, 33, 34,28, 46, 39, 37
rxn191	1.5.1.34	geneCsal0452	6,7-dihydropteridine reductase	5678htd + nadp <-> 67htd + nadph		52 , 54, 53
rxn192	1.5.1.5	geneCsal2048	methylenetetrahydrofolate dehydrogenase (NADP)	mlthf + nadp <-> h + methf + nadph	Glyoxylate and dicarboxylate metabolism	51, 50, 33, 34,28, 46, 39, 37
rxn193	1.5.1.5	geneCsal2048	methylenetetrahydrofolate dehydrogenase (NADP)	mlthf + nadp <-> methf + nadph	One carbon pool by folate	51, 50, 33, 34,28, 46, 39, 37
rxn194	1.5.5.1	geneCsal1612	Electron-transferring-flavoprotein dehydrogenase	flrdP + q <-> flP + qh2		52 , 54, 53
rxn195	1.5.99.8	geneCsal1249	Proline dehydrogenase	fad + proL -> 1pyr5c + fadh2 + h	Arginine and proline metabolism	51, 50, 33, 34, 39, 37
rxn196	1.6.1.1	geneCsal1577	NAD(P) transhydrogenase	(2) h + nadh + nadp -> (2) h + nad + nadph	Nicotinate and nicotinamide metabolism	51, 50, 33, 34
rxn197	1.6.1.2	geneCsal2492	nad(P)(+) transhydrogenase (AB-specific)	nadph + nad <-> nadp + nadh	Nicotinate and nicotinamide metabolism	52 , 54, 53
rxn198	1.6.2.4	geneCsal2696	nadph--hemoprotein reductase	nadph + nhPox <-> nadp + nhPrd	Sulfur metabolism	52 , 54, 53
rxn199	1.6.5.3	geneCsal3126	NADH dehydrogenase (ubiquinone-8 )	h + nadh + q8 -> nad + q8h2	Oxidative phosphorylation	51, 50, 33, 34,46, 39
rxn200	1.6.5.3	geneCsal3126	NADH dehydrogenase (ubiquinone-8 & 3.5 protons)	(4.5) h + nadh + q8 -> (3.5) h + nad + q8h2	Oxidative phosphorylation	51, 50, 33, 34,46, 39
rxn201	1.6.5.3	geneCsal3126	NADH dehydrogenase (menaquinone-8 & 2 protons)	(3) h + mqn8 + nadh -> (2) h + mql8 + nad	Oxidative phosphorylation	51, 50, 33, 34,46, 39
rxn202	1.6.5.3	geneCsal3126	NADH dehydrogenase (demethylmenaquinone-8 & 2.8 protons)	2dmmq8 + (3.8) h + nadh -> 2dmmql8 + (2.8) h + nad	Oxidative phosphorylation	51, 50, 33, 34,46, 39
rxn203	1.6.5.3	geneCsal3126	NADH dehydrogenase (demethylmenaquinone-8 & 0 protons)	2dmmq8 + h + nadh -> 2dmmql8 + nad	Oxidative phosphorylation	51, 50, 33, 34,46, 39
rxn204	1.6.5.3	geneCsal3126	NADH dehydrogenase (menaquinone-8 & 0 protons)	h + mqn8 + nadh -> mql8 + nad	Oxidative phosphorylation	51, 50, 33, 34,46, 39
rxn205	1.6.5.3	geneCsal3126	NADH dehydrogenase (ubiquinone-8 & 3 protons)	(4) h + nadh + q8 -> (3) h + nad + q8h2	Oxidative phosphorylation	51, 50, 33, 34,46, 39
rxn206	1.6.5.3	geneCsal3126	NADH dehydrogenase (menaquinone-8 & 3 protons)	(4) h + mqn8 + nadh -> (3) h + mql8 + nad	Oxidative phosphorylation	51, 50, 33, 34,46, 39
rxn207	1.6.5.3	geneCsal3126	NADH dehydrogenase (demethylmenaquinone-8 & 3 protons)	2dmmq8 + (4) h + nadh -> 2dmmql8 + (3) h + nad	Oxidative phosphorylation	51, 50, 33, 34,46, 39
rxn208	1.6.5.5	geneCsal1508	nadph:quinone reductase	nadph + q <-> nadp + sq		52 , 54, 53
rxn209	1.6.99.1	geneCsal0508	nadph dehydrogenase	nadph + acpt <-> nadp + acptrd	Xenobiotics Biodegradation and Metabolism	52 , 54, 53
rxn210	1.6.99.2	geneCsal0147	nad(P)H dehydrogenase (quinone).	nadph + qn <-> nadph + hqn	NADH to cytochrome bd oxidase electron transfer , NADH to cytochrome bo oxidase electron transfer , aerobic respiration -- electron donor II , aerobic respiration -- electron donor III , NADH to nitrate electron transfer	52 , 54, 53
rxn211	1.6.99.3	geneCsal2325	NADH dehydrogenase	h + nadh + q6 -> nad + q6h2	Oxidative phosphorylation	51, 50, 33, 28
rxn212	1.6.99.5	geneCsal0901	NADH dehydrogenase (quinone)	nadh + h + acpt -> nad + acptrd		52 , 54, 53
rxn213	1.7.1.4	geneCsal1116	nitrite reductase (NADPH)	(4) h + (3) nadph + no2 -> h2o + (3) nadp + nh4oh	Nitrogen metabolism	51, 50, 39
rxn214	1.7.1.4	geneCsal1116	nitrite reductase (NADH)	(4) h + (3) nadh + no2 -> h2o + (3) nad + nh4oh	Nitrogen metabolism	51, 50, 39
rxn215	1.7.7.1	geneCsal1891	Ferredoxin--nitrite reductase	nh3 + (2) h2o + (6) fdox <-> no2 + (6) fdred + (7) h	Nitrogen metabolism	52 , 54, 53
rxn216	1.7.99.4	geneCsal1331	Nitrate reductase (Ubiquinol-8)	(2) h + no3 + q8h2 -> (2) h+ h2o + no2 + q8	Nitrogen metabolism	51, 50, 33, 34, 39
rxn217	1.7.99.4	geneCsal1331	Nitrate reductase (Ubiquinol-8)	no3 + q8h2 -> h2o + no2 + q8	Nitrogen metabolism	51, 50, 33, 34, 39
rxn218	1.7.99.4	geneCsal1331	Nitrate reductase (Menaquinol-8)	mql8 + no3 -> h2o + mqn8 + no2	Nitrogen metabolism	51, 50, 33, 34, 39
rxn219	1.7.99.5	geneCsal0396	5,10-methylenetetrahydrofolate reductase	5mthf + nadph <-> mlthf + nadph	formylTHF biosynthesis II , folate transformations , formylTHF biosynthesis I	52 , 54, 53
rxn220	1.8.1.4	geneCsal1219	pyruvate dehydrogenase (dihydrolipoamide dehydrogenase)	dhlam + nad -> h + lpam + nadh	Glycolysis / Gluconeogenesis	51, 50, 33, 28, 39
rxn221	1.8.1.7	geneCsal1875	glutathione oxidoreductase	gthox + h + nadph -> (2) gthrd + nadp	Glutamate metabolism	51, 50, 33, 34, 28, 46
rxn222	1.8.1.7	geneCsal1875	glutathione oxidoreductase	gthox + h + nadph <-> (2) gthrd + nadp	Glutamate metabolism	51, 50, 33, 34, 28, 46
rxn223	1.8.1.8	geneCsal2592	Protein-disulfide reductase	Pdhl + nadp <-> Pds + nadph	Glutamate metabolism	52 , 54, 53
rxn224	1.8.1.9	geneCsal2959	thioredoxin reductase (NADPH)	h + nadph + trdox -> nadp + trdrd	Pyrimidine metabolism	51, 50, 33, 34,28, 46, 39, 37
rxn225	1.8.4.6	geneCsal1350	Peptide-methionine (S)-S-oxide reductase	metL + trxds + h2o <-> SsometL + trx		52 , 54, 53
rxn226	1.8.4.8	geneCsal2427	phosphoadenylyl-sulfate reductase (thioredoxin)	paps + trdrd -> (2) h + pap + so3 + trdox	Sulfur metabolism	51, 50, 33, 34,28, 46, 39, 37
rxn227	1.8.4.8	geneCsal2427	phosphoadenylyl-sulfate reductase (glutaredoxin)	grxrd + paps -> grxox + (2) h + pap + so3	Sulfur metabolism	51, 50, 33, 34,28, 46, 39, 37
rxn228	1.8.7.1	geneCsal2695	Sulfite reductase (ferredoxin)	h2s + (6) fdox + (3) h2o <-> so3 + (6) fdred + (6) h	Sulfur metabolism	52 , 54, 53
rxn229	1.9.3.1	geneCsal0955	cytochrome c oxidase	(4) focytc + (6) h + o2 <-> (4) ficytc + (6) h + (2) h2o	Oxidative phosphorylation	51, 50, 33, 28, 37
rxn230	1.97.1.9	geneCsal1330	Selenate reductase	selenite + h2o + acpt <-> selenate + acptrd	Nitrogen metabolism	52 , 54, 53
rxn231	2.1.1.107	geneCsal1120	uroporphyrinogen methyltransferase	(2) amet + uppg3 -> (2) ahcys + dscl + h	Porphyrin and chlorophyll metabolism	51, 50, 33, 34,28, 46, 39
rxn232	2.1.1.13	geneCsal1889	methionine synthase	5mthf + hcys-L -> metL + thf	Methionine metabolism	51, 50, 33, 34,28, 46, 39
rxn233	2.1.1.13	geneCsal1889	methionine synthase	5mthf + hcysL -> h + metL + thf	Methionine metabolism	51, 50, 33, 34,28, 46, 39
rxn234	2.1.1.14	geneCsal0672	5-methyltetrahydropteroyltriglutamate-homocysteine S-methyltransferase	hcysL + mhpglu -> hpglu + metL	Methionine metabolism	51, 50, 33, 28, 39
rxn235	2.1.1.144	geneCsal1164	Trans-aconitate 2-methyltransferase	amet + aconT <-> ahcys + E3mcp2endt		52 , 54, 53
rxn236	2.1.1.17	geneCsal2810	phosphatidylethanolamine N-methyltransferase	amet + (0.01) pe_SC -> ahcys + h + (0.01) ptdmeeta	Glycerophospholipid metabolism	51, 50, 33, 28
rxn237	2.1.1.31	geneCsal3014	tRNA (guanine-N(1)-)-methyltransferase	amet + trna <-> ahcys + trnaN1mgua		52 , 54, 53
rxn238	2.1.1.33	geneCsal3145	tRNA (guanine-N(7)-)-methyltransferase	amet + trna <-> ahcys + trnaN7mgua		52 , 54, 53
rxn239	2.1.1.34	geneCsal0887	tRNA guanosine-2'-O-methyltransferase	amet + trna <-> ahcys + trna2Omgsn		52 , 54, 53
rxn240	2.1.1.35	geneCsal1339	tRNA (uracil-5-)-methyltransferase.	amet + trna54uri <-> ahcys + trna54rthymd		52 , 54, 53
rxn241	2.1.1.45	geneCsal2572	thymidylate synthase	dump + mlthf -> dhf + dtmp	Pyrimidine metabolism	51, 50, 33, 34,28, 46, 39, 37
rxn242	2.1.1.48	geneCsal0920	rRNA (adenine-N(6)-)-methyltransferase	amet + rrna <-> ahcys + rrnaN6made		52 , 54, 53
rxn243	2.1.1.5	geneCsal0065	Betaine--homocysteine S-methyltransferase	glyb + hcysL <-> dmgly + metL	Glycine, serine and threonine metabolism	52 , 54, 53
rxn244	2.1.1.52	geneCsal2559	rRNA (guanine-N(2)-)-methyltransferase	amet + rrna <-> ahcys + rrnaN2mgua	Glycine, serine and threonine metabolism	52 , 54, 53
rxn245	2.1.1.61	geneCsal2444	tRNA (5-methylaminomethyl-2-thiouridylate)-methyltransferase	amet + trna <-> ahcys + trna5mam2thdylt		52 , 54, 53
rxn246	2.1.1.63	geneCsal2796	Methylated-DNA--[protein]-cysteine S-methyltransferase	dna6Omgua + PcysL <-> dnaw6Omgua + PSmcysL		52 , 54, 53
rxn247	2.1.1.64	geneCsal1858	3-demethylubiquinone-9 3-O-methyltransferase	amet + 3dmmq9 <-> ahcys + q9	Ubiquinone biosynthesis	52 , 54, 53
rxn248	2.1.1.67	geneCsal2332	Thiopurine S-methyltransferase	amet + thprn <-> ahcys + thprnmetine		52 , 54, 53
rxn249	2.1.1.72	geneCsal1368	Site-specific DNA-methyltransferase (adenine-specific)	amet + dnaade <-> ahcys + dna6map	Mismatch repair	52 , 54, 53
rxn250	2.1.1.77	geneCsal2634	Protein-L-isoaspartate(D-aspartate) O-methyltransferase	amet + PiaspL <-> ahcys + Piaspme		52 , 54, 53
rxn251	2.1.1.79	geneCsal0460	cyclopropane fatty acid synthase (Phosphatidylethanolamine, n-C16:0)	(2) amet + pe161 -> (2) ahcys + cpe160 + (2) h	Cyclopropane Fatty Acids Biosynthesis	51, 50, 33, 34
rxn252	2.1.1.79	geneCsal0460	cyclopropane fatty acid synthase (Phosphatidylethanolamine, n-C18:0)	(2) amet + pe181 -> (2) ahcys + cpe180 + (2) h	Cyclopropane Fatty Acids Biosynthesis	51, 50, 33, 34
rxn253	2.1.1.79	geneCsal0460	cyclopropane fatty acid synthase (Phosphatidylglycerol, n-C16:0)	(2) amet + pg161 -> (2) ahcys + cpg160 + (2) h	Cyclopropane Fatty Acids Biosynthesis	51, 50, 33, 34
rxn254	2.1.1.79	geneCsal0460	cyclopropane fatty acid synthase (Phosphatidylglycerol, n-C18:0)	(2) amet + pg181 -> (2) ahcys + cpg180 + (2) h	Cyclopropane Fatty Acids Biosynthesis	51, 50, 33, 34
rxn255	2.1.1.80	geneCsal2021	Protein-glutamate O-methyltransferase	amet + PgluL <-> ahcys + Pglume	Bacterial chemotaxis - General	52 , 54, 53
rxn256	2.1.2.1	geneCsal2617	glycine hydroxymethyltransferase	serL + thf -> gly + h2o + mlthf	Glycine, serine and threonine metabolism	51, 50, 33, 34,28, 46, 39, 37
rxn257	2.1.2.1	geneCsal2617	glycine hydroxymethyltransferase, reversible	serL + thf <-> gly + h2o + mlthf	Glycine, serine and threonine metabolism	51, 50, 33, 34,28, 46, 39, 37
rxn258	2.1.2.10	geneCsal1815	glycine cleavage system	gly + nad + thf -> co2 + mlthf + nadh + nh4	Glycine, serine and threonine metabolism	51, 50, 33, 28, 39
rxn259	2.1.2.10	geneCsal1000	tetrahydrofolate aminomethyltransferase	h2o + methf -> 5fthf + h	Glycine, serine and threonine metabolism	51, 50, 33, 28, 39
rxn260	2.1.2.10	geneCsal1815	glycine-cleavage system (lipoamide) irreversible	alpam + thf -> dhlam + mlthf + nh4	Glycine, serine and threonine metabolism	51, 50, 33, 28, 39
rxn261	2.1.2.11	geneCsal3065	3-methyl-2-oxobutanoate hydroxymethyltransferase	3mob + h2o + mlthf -> 2dhp + thf	Pantothenate and CoA biosynthesis	51, 50, 33, 34,28, 46, 39, 37
rxn262	2.1.2.2	geneCsal2113	phosphoribosylglycinamide formyltransferase	10fthf + gar <-> fgam + h + thf	Purine metabolism	51, 50, 33, 34,28, 46, 39, 37
rxn263	2.1.2.2	geneCsal2113	phosphoribosylglycinamide formyltransferase, irreversible	10fthf + gar -> fgam + h + thf	Purine metabolism	51, 50, 33, 34,28, 46, 39, 37
rxn264	2.1.2.3	geneCsal2289	phosphoribosylaminoimidazolecarboxamide formyltransferase	10fthf + aicar <-> fprica + thf	Purine metabolism	51, 50, 33, 34,28, 46, 39, 37
rxn265	2.1.2.9	geneCsal2868	Methionyl-tRNA formyltransferase	10fthf + mettrna -> fmettrna + h + thf	Methionine metabolism	51, 50, 33, 34, 28, 46
rxn266	2.1.3.2	geneCsal0063	aspartate carbamoyltransferase	aspL + cbp -> cbasp + h + pi	Pyrimidine metabolism	51, 50, 33, 34,28, 46, 39, 37
rxn267	2.1.3.3	geneCsal2130	ornithine carbamoyltransferase	cbp + orn <-> citrL + h + pi	Urea cycle and metabolism of amino groups	51, 50, 33, 34,28, 46, 39, 37
rxn268	2.1.3.3	geneCsal2130	ornithine carbamoyltransferase, irreversible	cbp + orn -> citrL + h + pi	Urea cycle and metabolism of amino groups	51, 50, 33, 34,28, 46, 39, 37
rxn269	2.2.1.1	geneCsal0353	transketolase	r5p + xu5pD <-> g3p + s7p	Pentose phosphate pathway	51, 50, 33, 34,28, 46, 39, 37
rxn270	2.2.1.1	geneCsal0353	transketolase	e4p + xu5pD <-> f6p + g3p	Pentose phosphate pathway	51, 50, 33, 34,28, 46, 39, 37
rxn271	2.2.1.2	geneCsal0354	transaldolase	g3p + s7p <-> e4p + f6p	Pentose phosphate pathway	51, 50, 33, 34,28, 46, 39, 37
rxn272	2.2.1.6	geneCsal0501	Acetolactate synthase	(2) pyr <-> alac + co2	Valine, leucine and isoleucine biosynthesis	52 , 54, 53
rxn273	2.2.1.7	geneCsal0099	1-deoxy-D-xylulose-5-phosphate synthase	pyr + g3p <-> dxyl5p + co2	Biosynthesis of steroids	52 , 54, 53
rxn274	2.3.1.1	geneCsal0713	N-acetylglutamate synthase	accoa + gluL -> acglu + coa + h	Urea cycle and metabolism of amino groups	51, 50, 33, 34,28, 46, 39
rxn275	2.3.1.109	geneCsal2806	Arginine succinyltransferase	argL + succoa -> coa + h + sucarg	Arginine and proline metabolism	51, 50, 33, 34
rxn276	2.3.1.128	geneCsal2992	Ribosomal-protein-alanine N-acetyltransferase	accoa + ralaP <-> coa + racalaP		52 , 54, 53
rxn277	2.3.1.129	geneCsal0575	UDP-N-acetylglucosamine acyltransferase	3hmrsACP + uacgam <-> ACP + u3aga	Lipopolysaccharide biosynthesis	51, 50, 33, 34
rxn278	2.3.1.15	geneCsal0861	glycerol-3-phosphate acyltransferase (C14:0)	glyc3p + myrsACP -> 1tdecg3p + ACP	Glycerolipid metabolism	51, 50, 33, 34
rxn279	2.3.1.15	geneCsal0861	glycerol-3-phosphate acyltransferase (C16:0)	glyc3p + palmACP -> 1hdecg3p + ACP	Glycerolipid metabolism	51, 50, 33, 34
rxn280	2.3.1.15	geneCsal0861	glycerol-3-phosphate acyltransferase (C18:0)	glyc3p + ocdcaACP -> 1odecg3p + ACP	Glycerolipid metabolism	51, 50, 33, 34
rxn281	2.3.1.15	geneCsal0861	glycerol-3-phosphate acyltransferase (C14:1)	glyc3p + tdeACP -> 1tdec7eg3p + ACP	Glycerolipid metabolism	51, 50, 33, 34
rxn282	2.3.1.15	geneCsal0861	glycerol-3-phosphate acyltransferase (C16:1)	glyc3p + hdeACP -> 1hdec9eg3p + ACP	Glycerolipid metabolism	51, 50, 33, 34
rxn283	2.3.1.15	geneCsal0861	glycerol-3-phosphate acyltransferase (C18:1)	glyc3p + octeACP -> 1odec11eg3p + ACP	Glycerolipid metabolism	51, 50, 33, 34
rxn284	2.3.1.15	geneCsal0861	glycerol-3-phosphate acyltransferase (C12:0)	ddcaACP + glyc3p -> 1ddecg3p + ACP	Glycerolipid metabolism	51, 50, 33, 34
rxn285	2.3.1.16	geneCsal2392	3-ketoacyl-CoA thiolase, peroxisomal	3oacoa + coa -> accoa + acoa	Fatty acid metabolism	51, 50, 33, 34, 28, 39
rxn286	2.3.1.16	geneCsal2392	acetyl-CoA acyltransferase (hexadecanoyl-CoA), peroxisomal	3ohodcoa + coa -> accoa + pmtcoa	Fatty acid metabolism	51, 50, 33, 34, 28, 39
rxn287	2.3.1.16	geneCsal2392	acetyl-CoA acyltransferase (tetradecanoyl-CoA), peroxisomal	3ohdcoa + coa -> accoa + tdcoa	Fatty acid metabolism	51, 50, 33, 34, 28, 39
rxn288	2.3.1.16	geneCsal2392	acetyl-CoA C-acetyltransferase (dodecanoyl), peroxisomal	3otdcoa + coa -> accoa + ddcacoa	Fatty acid metabolism	51, 50, 33, 34, 28, 39
rxn289	2.3.1.16	geneCsal2392	acetyl-CoA C-acyltransferase (decanoyl-CoA), peroxisomal	3oddcoa + coa -> accoa + dcacoa	Fatty acid metabolism	51, 50, 33, 34, 28, 39
rxn290	2.3.1.16	geneCsal2392	acetyl-CoA C-acetyltransferase (octanoyl-CoA), peroxisomal	3odcoa + coa -> accoa + occoa	Fatty acid metabolism	51, 50, 33, 34, 28, 39
rxn291	2.3.1.16	geneCsal2392	acetyl-CoA acyltransferase (tetracosanoyl-CoA), peroxisomal	3ohxccoa + coa -> accoa + ttccoa	Fatty acid metabolism	51, 50, 33, 34, 28, 39
rxn292	2.3.1.16	geneCsal2392	3-ketoacyl-CoA thiolase	aacoa + coa -> (2) accoa	Fatty acid metabolism	51, 50, 33, 34, 28, 39
rxn293	2.3.1.16	geneCsal2392	3-ketoacyl-CoA thiolase	3ohcoa + coa -> accoa + btcoa	Fatty acid metabolism	51, 50, 33, 34, 28, 39
rxn294	2.3.1.16	geneCsal2392	3-ketoacyl-CoA thiolase	3oocoa + coa -> accoa + hxcoa	Fatty acid metabolism	51, 50, 33, 34, 28, 39
rxn295	2.3.1.16	geneCsal2392	3-ketoacyl-CoA thiolase	3oodcoa + coa -> accoa + pmtcoa	Fatty acid metabolism	51, 50, 33, 34, 28, 39
rxn296	2.3.1.178	geneCsal1876	Diaminobutyrate acetyltransferase	accoa + 24abtn <-> coa + N4aL24dab	ectoine biosynthesis	52 , 54, 53
rxn297	2.3.1.30	geneCsal2551	serine O-acetyltransferase	accoa + serL <-> acser + coa	Cysteine metabolism	51, 50, 33, 34,28, 46, 39, 37
rxn298	2.3.1.30	geneCsal2551	serine O-acetyltransferase, irreversible	accoa + serL -> acser + coa	Cysteine metabolism	51, 50, 33, 34,28, 46, 39, 37
rxn299	2.3.1.31	geneCsal3057	homoserine O-trans-acetylase	accoa + homL <-> achms + coa	homocysteine biosynthesis	51, 50, 33, 28, 46, 39, 37
rxn300	2.3.1.39	geneCsal1600	Malonyl-CoA-ACP transacylase	ACP + malcoa <-> coa + malACP	Fatty acid biosynthesis	51, 50, 33, 34, 28, 39, 37
rxn301	2.3.1.41	geneCsal1470	Acetyl-CoA ACP transacylase	ACP + accoa <-> acACP + coa	Fatty acid biosynthesis	51, 50, 33, 34, 28, 39, 37
rxn302	2.3.1.41	geneCsal1470	beta-ketoacyl-ACP synthase	acACP + h + malACP -> ACP + actACP + co2	Fatty acid biosynthesis	51, 50, 33, 34, 28, 39, 37
rxn303	2.3.1.41	geneCsal1470	3-oxoacyl-[acyl-carrier-protein] synthase (n-C6:0)	butACP + h + malACP -> 3ohexACP + ACP + co2	Fatty acid biosynthesis	51, 50, 33, 34, 28, 39, 37
rxn304	2.3.1.41	geneCsal1470	3-oxoacyl-[acyl-carrier-protein] synthase (n-C8:0)	h + hexACP + malACP -> 3ooctACP + ACP + co2	Fatty acid biosynthesis	51, 50, 33, 34, 28, 39, 37
rxn305	2.3.1.41	geneCsal1470	3-oxoacyl-[acyl-carrier-protein] synthase (n-C10:0)	h + malACP + ocACP -> 3odecACP + ACP + co2	Fatty acid biosynthesis	51, 50, 33, 34, 28, 39, 37
rxn306	2.3.1.41	geneCsal1470	3-oxoacyl-[acyl-carrier-protein] synthase (n-C12:0)	dcaACP + h + malACP -> 3oddecACP + ACP + co2	Fatty acid biosynthesis	51, 50, 33, 34, 28, 39, 37
rxn307	2.3.1.41	geneCsal1470	3-oxoacyl-[acyl-carrier-protein] synthase (n-C14:0)	ddcaACP + h + malACP -> 3omrsACP + ACP + co2	Fatty acid biosynthesis	51, 50, 33, 34, 28, 39, 37
rxn308	2.3.1.41	geneCsal1470	3-oxoacyl-[acyl-carrier-protein] synthase (n-C16:0)	h + malACP + myrsACP -> 3opalmACP + ACP + co2	Fatty acid biosynthesis	51, 50, 33, 34, 28, 39, 37
rxn309	2.3.1.41	geneCsal1470	3-oxoacyl-[acyl-carrier-protein] synthase (n-C12:1)	cdec3eACP + h + malACP -> 3ocddec5eACP + ACP + co2	Fatty acid biosynthesis	51, 50, 33, 34, 28, 39, 37
rxn310	2.3.1.41	geneCsal1470	3-oxoacyl-[acyl-carrier-protein] synthase (n-C14:1)	cddec5eACP + h + malACP -> 3ocmrs7eACP + ACP + co2	Fatty acid biosynthesis	51, 50, 33, 34, 28, 39, 37
rxn311	2.3.1.41	geneCsal1470	3-oxoacyl-[acyl-carrier-protein] synthase (n-C16:1)	h + malACP + tdeACP -> 3ocpalm9eACP + ACP + co2	Fatty acid biosynthesis	51, 50, 33, 34, 28, 39, 37
rxn312	2.3.1.41	geneCsal1470	3-oxoacyl-[acyl-carrier-protein] synthase (n-C18:1)	h + hdeACP + malACP -> 3ocvac11eACP + ACP + co2	Fatty acid biosynthesis	51, 50, 33, 34, 28, 39, 37
rxn313	2.3.1.41	geneCsal1470	3-oxoacyl-[acyl-carrier-protein] synthase (n-C18:0)	h + malACP + palmACP -> 3ooctdACP + ACP + co2	Fatty acid biosynthesis	51, 50, 33, 34, 28, 39, 37
rxn314	2.3.1.47	geneCsal1166	8-amino-7-oxononanoate synthase	alaL + h + pmcoa <-> 8aonn + co2 + coa	Biotin metabolism	51, 50, 33, 34,46, 39, 37
rxn315	2.3.1.51	geneCsal0455	1-tetradecanoyl-sn-glycerol 3-phosphate O-acyltransferase (n-C14:0)	1tdecg3p + myrsACP -> ACP + pa140	Glycerolipid metabolism	51, 50, 33, 34, 28
rxn316	2.3.1.51	geneCsal0455	1-hexadecanoyl-sn-glycerol 3-phosphate O-acyltransferase (n-C16:0)	1hdecg3p + palmACP -> ACP + pa160	Glycerolipid metabolism	51, 50, 33, 34, 28
rxn317	2.3.1.51	geneCsal0455	1-octadecanoyl-sn-glycerol 3-phosphate O-acyltransferase (n-C18:0)	1odecg3p + ocdcaACP -> ACP + pa180	Glycerolipid metabolism	51, 50, 33, 34, 28
rxn318	2.3.1.51	geneCsal0455	1-tetradec-7-enoyl-sn-glycerol 3-phosphate O-acyltransferase (n-C14:1)	1tdec7eg3p + tdeACP -> ACP + pa141	Glycerolipid metabolism	51, 50, 33, 34, 28
rxn319	2.3.1.51	geneCsal0455	1-hexadec-7-enoyl-sn-glycerol 3-phosphate O-acyltransferase (n-C16:1)	1hdec9eg3p + hdeACP -> ACP + pa161	Glycerolipid metabolism	51, 50, 33, 34, 28
rxn320	2.3.1.51	geneCsal0455	1-octadec-7-enoyl-sn-glycerol 3-phosphate O-acyltransferase (n-C18:1)	1odec11eg3p + octeACP -> ACP + pa181	Glycerolipid metabolism	51, 50, 33, 34, 28
rxn321	2.3.1.51	geneCsal0455	1-tetradecanoyl-sn-glycerol 3-phosphate O-acyltransferase (n-C12:0)	1ddecg3p + ddcaACP -> ACP + pa120	Glycerolipid metabolism	51, 50, 33, 34, 28
rxn322	2.3.1.61	geneCsal1218	oxoglutarate dehydrogenase (dihydrolipoamide S-succinyltransferase)	coa + sdhlam -> dhlam + succoa	Citrate cycle (TCA cycle)	51, 50, 33, 28, 39
rxn323	2.3.1.9	geneCsal3068	acetyl-CoA C-acetyltransferase	(2) accoa -> aacoa + coa	acetoacetate degradation (to acetyl CoA)	51, 50, 33, 34,28, 46, 39, 37
rxn324	2.3.1.9	geneCsal3068	acetyl-CoA C-acetyltransferase	(2) accoa <-> aacoa + coa	acetoacetate degradation (to acetyl CoA)	51, 50, 33, 34,28, 46, 39, 37
rxn325	2.3.2.2	geneCsal2329	g-glutamyltransferase	alaL + gthrd -> cgly + gluala	Glutathione metabolism	51, 50, 33, 28, 37
rxn326	2.3.2.6	geneCsal2437	Leucyltransferase	leutrna + P <-> trna + leuP		52 , 54, 53
rxn327	2.3.2.8	geneCsal2438	Arginyltransferase	argtrna + P <-> trna + argP		52 , 54, 53
rxn328	2.3.3.1	geneCsal1212	Citrate (Si)-synthase	accoa + h2o + oaa <-> cit + coa	Citrate cycle (TCA cycle)	52 , 54, 53
rxn329	2.3.3.13	geneCsal2535	2-isopropylmalate synthase	accoa + 3mob + h2o <-> 2S2ippylt + coa	Valine, leucine and isoleucine biosynthesis	52 , 54, 53
rxn330	2.3.3.14	geneCsal0693	Homocitrate synthase	accoa + h2o + akg <-> Rhcit + coa	Lysine biosynthesis	52 , 54, 53
rxn331	2.3.3.5	geneCsal2420	2-methylcitrate synthase	ppcoa + h2o + ooa <-> 2R3Shcit + coa	Propanoate metabolism	52 , 54, 53
rxn332	2.3.3.9	geneCsal3154	Malate synthase	accoa + h2o + glx <-> (S)mal + coa	TCA cycle variation I , glycolate and glyoxylate degradation II	52 , 54, 53
rxn333	2.4.1.15	geneCsal0234	alpha,alpha-trehalose-phosphate synthase (UDP-forming)	g6p + udpg -> h + tre6p + udp	Starch and sucrose metabolism	51, 50, 33, 34, 28
rxn334	2.4.1.182	geneCsal0576	Lipid A disaccaride synthase	lipidX + u23ga -> h + lipidAds + udp	Lipopolysaccharide biosynthesis	51, 50, 33, 34
rxn335	2.4.1.227	geneCsal2190	Undecaprenyldiphospho-muramoylpentapeptide beta-N- acetylglucosaminyltransferase	uacgam + mur2acpund <-> udp + glcnacmur2acpund	Peptidoglycan biosynthesis	52 , 54, 53
rxn336	2.4.1.56	geneCsal0013	Lipopolysaccharide N-acetylglucosaminyltransferase	uacgam + lps <-> udp + acgamlps	Lipopolysaccharide biosynthesis	52 , 54, 53
rxn337	2.4.1.7	geneCsal2588	Sucrose phosphorylase	sucr + pi <-> fru + g1p	Starch and sucrose metabolism	52 , 54, 53
rxn338	2.4.1.83	geneCsal1246	Dolichyl-phosphate D-mannosyltransferase	dolp + gdpmann -> dolmanp + gdp	N-Glycan biosynthesis	51, 50, 33, 28
rxn339	2.4.2.1	geneCsal0828	purine-nucleoside phosphorylase (Adenosine)	adn + pi <-> ade + r1p	Purine metabolism	51, 50, 33, 34, 28, 39, 37
rxn340	2.4.2.1	geneCsal0828	purine-nucleoside phosphorylase (Deoxyadenosine)	dad2 + pi <-> 2dr1p + ade	Purine metabolism	51, 50, 33, 34, 28, 39, 37
rxn341	2.4.2.1	geneCsal0828	purine-nucleoside phosphorylase (Guanosine)	gsn + pi <-> gua + r1p	Purine metabolism	51, 50, 33, 34, 28, 39, 37
rxn342	2.4.2.1	geneCsal0828	purine-nucleoside phosphorylase (Deoxyguanosine)	dgsn + pi <-> 2dr1p + gua	Purine metabolism	51, 50, 33, 34, 28, 39, 37
rxn343	2.4.2.1	geneCsal0828	purine-nucleoside phosphorylase (Inosine)	ins + pi <-> hxan + r1p	Purine metabolism	51, 50, 33, 34, 28, 39, 37
rxn344	2.4.2.1	geneCsal0828	purine-nucleoside phosphorylase (Deoxyinosine)	din + pi <-> 2dr1p + hxan	Purine metabolism	51, 50, 33, 34, 28, 39, 37
rxn345	2.4.2.1	geneCsal0828	purine-nucleoside phosphorylase (Xanthosine)	pi + xtsn <-> r1p + xan	Purine metabolism	51, 50, 33, 34, 28, 39, 37
rxn346	2.4.2.10	geneCsal3204	orotate phosphoribosyltransferase	orot5p + ppi <-> orot + prpp	Pyrimidine metabolism	51, 50, 33, 34,28, 46, 39, 37
rxn347	2.4.2.11	geneCsal0941	nicotinic acid mononucleotide pyrophosphorylase	atp + h2o + nac + prpp -> adp + nicrnt + pi + ppi	Nicotinate and nicotinamide metabolism	51, 50, 33, 34, 28, 46, 39
rxn348	2.4.2.11	geneCsal0941	NAPRTase	h + nac + prpp -> nicrnt + ppi	Nicotinate and nicotinamide metabolism	51, 50, 33, 34,28, 46, 39
rxn349	2.4.2.14	geneCsal1267	glutamine phosphoribosyldiphosphate amidotransferase	gln-L + h2o + prpp -> gluL + ppi + pram	Glutamate metabolism	51, 50, 33, 34,28, 46, 39, 37
rxn350	2.4.2.17	geneCsal2213	ATP phosphoribosyltransferase	atp + prpp -> ppi + prbatp	Histidine metabolism	51, 50, 33, 34,28, 46, 39
rxn351	2.4.2.18	geneCsal2320	anthranilate phosphoribosyltransferase	anth + prpp -> ppi + pran	Phenylalanine, tyrosine and tryptophan biosynthesis	51, 50, 33, 34,28, 46, 39, 37
rxn352	2.4.2.19	geneCsal0853	nicotinate-nucleotide diphosphorylase (carboxylating)	(2) h + prpp + quln -> co2 + nicrnt + ppi	Nicotinate and nicotinamide metabolism	51, 50, 33, 34, 28, 46, 37
rxn353	2.4.2.22	geneCsal2097	xanthine phosphoribosyltransferase	prpp + xan -> ppi + xmp	Purine metabolism	51, 50, 33, 34,28, 46, 39, 37
rxn354	2.4.2.29	geneCsal2833	tRNA-guanine transglycosylase	trnagua + que <-> trnaque + gua		52 , 54, 53
rxn355	2.4.2.29	geneCsal2833	tRNA-guanine transglycosylase	trnagua + 7am7cbgua <-> trna7am7cbgua + gua		52 , 54, 53
rxn356	2.4.2.4	geneCsal0830	thymidine phosphorylase	pi + thymd <-> 2dr1p + thym	Purine metabolism	51, 50, 33, 34, 28, 46
rxn357	2.4.2.7	geneCsal2098	adenine phosphoribosyltransferase	ade + prpp -> amp + ppi	Purine metabolism	51, 50, 33, 34,28, 46, 39, 37
rxn358	2.4.2.8	geneCsal2065	hypoxanthine phosphoribosyltransferase (Hypoxanthine)	hxan + prpp -> imp + ppi	Purine metabolism	51, 50, 33, 34,28, 46, 39, 37
rxn359	2.4.2.8	geneCsal2065	guanine phosphoribosyltransferase	gua + prpp -> gmp + ppi	Purine metabolism	51, 50, 33, 34,28, 46, 39, 37
rxn360	2.4.2.9	geneCsal2095	uracil phosphoribosyltransferase	prpp + ura -> ppi + ump	Pyrimidine metabolism	51, 50, 33, 34, 28, 39, 37
rxn361	2.5.1.10	geneCsal0098	geranyltranstransferase	grdp + ipdp -> frdp + ppi	Terpenoid biosynthesis	51, 50, 33, 34,28, 46, 39, 37
rxn362	2.5.1.15	geneCsal3080	dihydropteroate synthase	4abz + 6hmhptpp -> dhpt + ppi	Folate biosynthesis	51, 50, 33, 34,28, 46, 39, 37
rxn363	2.5.1.16	geneCsal0119	spermidine synthase	ametam + ptrc -> 5mta + h + spmd	Urea cycle and metabolism of amino groups	51, 50, 33, 34, 28, 39, 37
rxn364	2.5.1.17	geneCsal1493	cob(I)alamin adenosyltransferase	atp + cbl1 + h2o <-> adocbl + pi + ppi	Porphyrin and chlorophyll metabolism	51, 50, 33, 34,46
rxn365	2.5.1.17	geneCsal1493	Cobinamide adenyltransferase	atp + cbi + h <-> adocbi + pppi	Porphyrin and chlorophyll metabolism	51, 50, 33, 34,46
rxn366	2.5.1.17	geneCsal1493	cob(I)alamin adenosyltransferase	atp + cbl1 + h <-> adocbl + pppi	Porphyrin and chlorophyll metabolism	51, 50, 33, 34,46
rxn367	2.5.1.18	geneCsal1012	Glutathione transferase	rx + gthox <-> hx + RSgth	Glutathione metabolism	52 , 54, 53
rxn368	2.5.1.19	geneCsal2165	3-phosphoshikimate 1-carboxyvinyltransferase	pep + skm5p <-> 3psme + pi		51, 50, 33, 34,28, 46, 39, 37
rxn369	2.5.1.19	geneCsal2165	3-phosphoshikimate 1-carboxyvinyltransferase, irreversible	pep + skm5p -> 3psme + pi		51, 50, 33, 34,28, 46, 39, 37
rxn370	2.5.1.20		Rubber cis-polyprenylcistransferase	pcpp + ipp <-> ppi + pcppldpc5		52 , 54, 53
rxn371	2.5.1.21		Squalene synthase	(2) frdp + h + nadph -> nadp + (2) ppi + sql		51, 50, 33, 28, 39
rxn372	2.5.1.22		spermine synthase	ametam + spmd -> 5mta + h + sprm		51, 50, 33, 28, 37
rxn373	2.5.1.3	geneCsal3303	thiamine-phosphate diphosphorylase	2mahmp + 4mpetz + h -> ppi + thmmp	Thiamine metabolism	51, 50, 33, 34,28, 46, 39, 37
rxn374	2.5.1.30	geneCsal0473	trans-hexaprenyltranstransferase	hexdp + ipdp -> hepdp + ppi	Biosynthesis of steroids	51, 50, 39
rxn375	2.5.1.31	geneCsal0567	undecaprenyl-diphosphate synthase	decdp + ipdp -> ppi + udcpdp	Terpenoid biosynthesis	51, 50, 39
rxn376	2.5.1.47	geneCsal1467	O3-Acetyl-L-serine acetate-lyase	acser + h2s <-> cysL + ac	Cysteine metabolism	52 , 54, 53
rxn377	2.5.1.48	geneCsal1268	O-succinylhomoserine sulfhydrylase	suchms + cysL <-> cystL + ssaltpp	Methionine metabolism	52 , 54, 53
rxn378	2.5.1.54	geneCsal0588	3-deoxy-7-phosphoheptulonate synthase	pep + e4p + h2o <-> 3dah7p + pi	Phenylalanine, tyrosine and tryptophan biosynthesis	52 , 54, 53
rxn379	2.5.1.55	geneCsal0618	3-deoxy-8-phosphooctulonate synthase	pep + ara5p + h2o <-> kdop + pi	Lipopolysaccharide biosynthesis	52 , 54, 53
rxn380	2.5.1.6	geneCsal0385	methionine adenosyltransferase	atp + h2o + metL -> amet + pi + ppi	Methionine metabolism	51, 50, 33, 34,28, 46, 39, 37
rxn381	2.5.1.61	geneCsal3109	Hydroxymethylbilane synthase	(4) ppbng + h2o <-> hmbil + (4) h3	tetrapyrrole biosynthesis I	52 , 54, 53
rxn382	2.5.1.7	geneCsal2214	UDP-N-acetylglucosamine 1-carboxyvinyltransferase	pep + uacgam -> pi + uaccg	Aminosugars metabolism	51, 50, 33, 34,46, 39, 37
rxn383	2.5.1.8	geneCsal1276	tRNA isopentenyltransferase	ipp + trna <-> dp + trna6ipr		52 , 54, 53
rxn384	2.5.1.9	geneCsal2583	riboflavin synthase	(2) dmlz -> 4r5au + ribflv	Riboflavin metabolism	51, 50, 33, 34,28, 46, 39, 37
rxn385	2.5.1.9	geneCsal2583	riboflavin synthase	4r5au + db4p -> dmlz + (2) h2o + pi	Riboflavin metabolism	51, 50, 33, 34,28, 46, 39, 37
rxn386	2.6.1.1	geneCsal1320	aspartate transaminase	akg + aspL <-> gluL + oaa	Glutamate metabolism	51, 50, 33, 34,28, 46, 39, 37
rxn387	2.6.1.1	geneCsal1320	L-erythro-4-Hydroxyglutamate:2-oxoglutarate aminotransferase, peroxisomal	akg + e4hglu -> 4h2oglt + gluL	Glutamate metabolism	51, 50, 33, 34,28, 46, 39, 37
rxn388	2.6.1.11	geneCsal2808	acetylornithine transaminase	acorn + akg <-> acg5sa + gluL	Urea cycle and metabolism of amino groups	51, 50, 33, 34,28, 46, 39
rxn389	2.6.1.16	geneCsal3280	glutamine-fructose-6-phosphate transaminase	f6p + glnL -> gam6p + gluL	Glutamate metabolism	51, 50, 33, 34,28, 46, 39, 37
rxn390	2.6.1.18	geneCsal1125	Beta-alanine--pyruvate transaminase	alaL + 3oppan <-> pyr + alaB	Alanine and aspartate metabolism	52 , 54, 53
rxn391	2.6.1.22	geneCsal1289	(S)-3-amino-2-methylpropionate transaminase	S3a2mppn + akg <-> 2m3oppan + gluL	Valine, leucine and isoleucine degradation	52 , 54, 53
rxn392	2.6.1.39	geneCsal0157	2-aminoadipate transaminase	2oxoadp + gluL <-> L2aadp + akg	Lysine biosynthesis	51, 50, 33, 28
rxn393	2.6.1.42	geneCsal2919	isoleucine transaminase	akg + ileL <-> 3mop + gluL	Valine, leucine and isoleucine biosynthesis	51, 50, 33, 34,28, 46, 39, 37
rxn394	2.6.1.42	geneCsal2919	valine transaminase	akg + valL <-> 3mob + gluL	Valine, leucine and isoleucine biosynthesis	51, 50, 33, 34,28, 46, 39, 37
rxn395	2.6.1.42	geneCsal2919	leucine transaminase (irreversible)	4mop + gluL -> akg + leuL	Valine, leucine and isoleucine biosynthesis	51, 50, 33, 34,28, 46, 39, 37
rxn396	2.6.1.46	geneCsal1877	Diaminobutyrate--pyruvate transaminase	24abtn + pyr <-> aspsa + alaL	ectoine biosynthesis	52 , 54, 53
rxn397	2.6.1.52	geneCsal2167	phosphoserine transaminase	3php + gluL -> akg + pserL	Glycine, serine and threonine metabolism	51, 50, 33, 34,28, 46, 39, 37
rxn398	2.6.1.52	geneCsal2167	O-Phospho-4-hydroxy-L-threonine:2-oxoglutarate aminotransferase	gluL + ohpb <-> akg + phthr	Glycine, serine and threonine metabolism	51, 50, 33, 34,28, 46, 39, 37
rxn399	2.6.1.62	geneCsal1162	adenosylmethionine-8-amino-7-oxononanoate transaminase	8aonn + amet <-> amob + dann	Biotin metabolism	51, 50, 33, 34,28, 46, 39, 37
rxn400	2.6.1.76	geneCsal1877	Diaminobutyrate--2-oxoglutarate transaminase	24abtn + akg <-> aspsa + gluL	biotin biosynthesis I	52 , 54, 53
rxn401	2.6.1.9	geneCsal0507	histidinol-phosphate transaminase	gluL + imacp -> akg + hisp	Histidine metabolism	51, 50, 33, 34,28, 46, 39
rxn402	2.7.1.101			atp + tag <-> adp + tag6pD		5,6,59,52 , 54, 53
rxn403	2.7.1.107	geneCsal2929	diacylglycerol kinase (n-C14:0)	12dgr140 + atp -> adp + h + pa140	Glycerolipid metabolism	51, 50, 33, 34, 39
rxn404	2.7.1.107	geneCsal2929	diacylglycerol kinase (n-C16:0)	12dgr160 + atp -> adp + h + pa160	Glycerolipid metabolism	51, 50, 33, 34, 39
rxn405	2.7.1.107	geneCsal2929	diacylglycerol kinase (n-C18:0)	12dgr180 + atp -> adp + h + pa180	Glycerolipid metabolism	51, 50, 33, 34, 39
rxn406	2.7.1.107	geneCsal2929	diacylglycerol kinase (n-C14:1)	12dgr141 + atp -> adp + h + pa141	Glycerolipid metabolism	51, 50, 33, 34, 39
rxn407	2.7.1.107	geneCsal2929	diacylglycerol kinase (n-C16:1)	12dgr161 + atp -> adp + h + pa161	Glycerolipid metabolism	51, 50, 33, 34, 39
rxn408	2.7.1.107	geneCsal2929	diacylglycerol kinase (n-C18:1)	12dgr181 + atp -> adp + h + pa181	Glycerolipid metabolism	51, 50, 33, 34, 39
rxn409	2.7.1.107	geneCsal2929	diacylglycerol kinase (n-C12:0)	12dgr120 + atp -> adp + h + pa120	Glycerolipid metabolism	51, 50, 33, 34, 39
rxn410	2.7.1.11	geneCsal1534	phosphofructokinase	atp + f6p -> adp + fdp + h	Glycolysis / Gluconeogenesis	51, 50, 33, 34, 28
rxn411	2.7.1.11	geneCsal1534	phosphofructokinase (s7p)	atp + s7p -> adp + h + s17bp	Glycolysis / Gluconeogenesis	51, 50, 33, 34, 28
rxn412	2.7.1.11	geneCsal1534	Phosphofructokinase	atp + tag6pD -> adp + h + tagdpD	Glycolysis / Gluconeogenesis	51, 50, 33, 34, 28
rxn413	2.7.1.112	geneCsal1713	Receptor protein-tyrosine kinase	atp + PtyrL <-> adp + Ptyrp	Calcium signaling pathway	52 , 54, 53
rxn414	2.7.1.12	geneCsal0926	gluconokinase	atp + glcn -> 6pgc + adp + h	Pentose phosphate pathway	51, 50, 33, 34, 39
rxn415	2.7.1.130	geneCsal1587	Tetraacyldisaccharide 4'kinase	atp + lipidAds -> adp + h + lipidA	Lipopolysaccharide biosynthesis	51, 50, 33, 34
rxn416	2.7.1.144	geneCsal0640	Tagatose-6-phosphate kinase	atp + tag6pD <-> adp + tagdpD	Galactose metabolism	52 , 54, 53
rxn417	2.7.1.148	geneCsal1525	4-(cytidine 5'-diphospho)-2-C-methyl-D-erythritol kinase	atp + 4c2me <-> adp + 2p4c2me	Biosynthesis of steroids	52 , 54, 53
rxn418	2.7.1.15	geneCsal1841	ribokinase	atp + ribD -> adp + h + r5p	Pentose phosphate pathway	51, 50, 33, 34,28, 46, 39
rxn419	2.7.1.15	geneCsal1841	Deoxyribokinase	atp + drib -> 2dr5p + adp + h	Pentose phosphate pathway	51, 50, 33, 34,28, 46, 39
rxn420	2.7.1.17	geneCsal0644	xylulokinase	atp + xyluD -> adp + h + xu5pD	Pentose and glucuronate interconversions	51, 50, 33, 34, 28
rxn421	2.7.1.19	geneCsal0910	phosphoribulokinase	atp + ru5pD -> adp + rb15bp	Carbon fixation	52 , 54, 53
rxn422	2.7.1.2	geneCsal0935	Glucokinase	atp + glcD -> adp + g6p + h	Glycolysis / Gluconeogenesis	51, 50, 33, 28
rxn423	2.7.1.23	geneCsal1307	NAD kinase	atp + nad -> adp + h + nadp	Nicotinate and nicotinamide metabolism	51, 50, 33, 34,28, 46, 39, 37
rxn424	2.7.1.24	geneCsal2177	dephospho-CoA kinase	atp + dpcoa -> adp + coa + h	Pantothenate and CoA biosynthesis	51, 50, 33, 34,28, 46, 39, 37
rxn425	2.7.1.25	geneCsal1687	adenylyl-sulfate kinase	aps + atp -> adp + h + paps	Sulfur metabolism	51, 50, 33, 34, 28, 39, 37
rxn426	2.7.1.26	geneCsal0480	riboflavin kinase	atp + ribflv -> adp + fmn + h	5,6-dimethylbenzimidazole biosynthesis , flavin biosynthesis I (bacteria)	51, 50, 33, 34, 28, 39, 37
rxn427	2.7.1.27		Erythritol kinase	atp + eryt <-> adp + eryt4p		5,6,59,52 , 54, 53
rxn428	2.7.1.29	geneCsal0355	dihydroxyacetone kinase	atp + dha -> adp + dhap + h	Glycerolipid metabolism	51, 50, 33, 28, 39
rxn429	2.7.1.30	geneCsal2104	glycerol kinase	atp + glyc -> adp + glyc3p + h	Glycerolipid metabolism	51, 50, 33, 34, 28, 39, 37
rxn430	2.7.1.31	geneCsal2952	glycerate kinase	atp + glycR -> 3pg + adp + h	Glycine, serine and threonine metabolism	51, 50, 33, 34, 39
rxn431	2.7.1.31	geneCsal2952	glycerate kinase	atp + glycR -> 2pg + adp + h	Glycine, serine and threonine metabolism	51, 50, 33, 34, 39
rxn432	2.7.1.39	geneCsal0546	homoserine kinase	atp + homL -> adp + h + phom	Glycine, serine and threonine metabolism	51, 50, 33, 34,28, 46, 39, 37
rxn433	2.7.1.4	geneCsal0931	Fructokinase	atp + fru <-> adp + f6p	Starch and sucrose metabolism	52 , 54, 53
rxn434	2.7.1.40	geneCsal1559	pyruvate kinase	adp + h + pep -> atp + pyr	Glycolysis / Gluconeogenesis	51, 50, 33, 34,28, 46, 39
rxn435	2.7.1.45	geneCsal0274	2-dehydro-3-deoxygluconokinase	2ddglcn + atp -> 2ddg6p + adp + h	Pentose phosphate pathway	51, 50, 33, 34
rxn436	2.7.1.56	geneCsal2647	fructose-1-phosphate kinase	atp + f1p -> adp + fdp + h	Fructose and mannose metabolism	51, 50, 33, 34, 28, 39
rxn437	2.7.1.58	geneCsal2605	2-dehydro-3-deoxygalactonokinase	2dh3dgal + atp -> 2dh3dgal6p + adp + h	Galactose metabolism	51, 50, 33, 34
rxn438	2.7.1.60	geneCsal1730	N-acetyl-D-mannosamine kinase	acmana + atp -> acmanap + adp + h	Aminosugars metabolism	51, 50, 33, 34, 39
rxn439	2.7.1.66	geneCsal0859	undecaprenol kinase (reversible)	atp + udcp <-> adp + h + udcpp	Peptidoglycan biosynthesis	51, 50, 39
rxn440	2.7.1.69	geneCsal2646	Protein-N(pi)-phosphohistidine--sugar phosphotransferase	PEIIBphc + sgr <-> PEIIB + sgrpi	Glycolysis / Gluconeogenesis	52 , 54, 53
rxn441	2.7.1.71	geneCsal0613	shikimate kinase	atp + skm -> adp + h + skm5p	Phenylalanine, tyrosine and tryptophan biosynthesis	51, 50, 33, 34,28, 46, 39, 37
rxn442	2.7.2.11	geneCsal0477	glutamate 5-kinase	atp + gluL -> adp + glu5p	Glutamate 5-kinase.	51, 50, 33, 34, 28, 46
rxn443	2.7.2.15		Propionate kinase	atp + prop <-> adp + propp		5,6,59,52 , 54, 53
rxn444	2.7.2.3	geneCsal0371	phosphoglycerate kinase	3pg + atp <-> 13dpg + adp	Glycolysis / Gluconeogenesis	51, 50, 33, 34,28, 46, 39, 37
rxn445	2.7.2.4	geneCsal0626	aspartate kinase	aspL + atp <-> 4pasp + adp	Glycine, serine and threonine metabolism	51, 50, 33, 34,28, 46, 39, 37
rxn446	2.7.2.4	geneCsal0626	aspartate kinase, irreversible	aspL + atp -> 4pasp + adp	Glycine, serine and threonine metabolism	51, 50, 33, 34,28, 46, 39, 37
rxn447	2.7.2.8	geneCsal2984	acetylglutamate kinase	acglu + atp -> acg5p + adp	Urea cycle and metabolism of amino groups	51, 50, 33, 34,28, 46, 39
rxn448	2.7.3.9	geneCsal2576	Phosphoenolpyruvate--protein phosphotransferase	pep + PhisL <-> pyr + PnpiphisL	Phosphotransferase system	52 , 54, 53
rxn449	2.7.4.1	geneCsal0590	polyphosphate kinase	atp + pi <-> adp + ppi	Oxidative phosphorylation	51, 50, 33, 34,46
rxn450	2.7.4.1	geneCsal0590	polyphosphate kinase	atp + ppi <-> adp + pppi	Oxidative phosphorylation	51, 50, 33, 34,46
rxn451	2.7.4.14	geneCsal2164	cytidylate kinase (CMP)	atp + cmp <-> adp + cdp	Pyrimidine metabolism	51, 50, 33, 34,28, 46, 39, 37
rxn452	2.7.4.14	geneCsal2164	cytidylate kinase (dCMP)	atp + dcmp <-> adp + dcdp	Pyrimidine metabolism	51, 50, 33, 34,28, 46, 39, 37
rxn453	2.7.4.14	geneCsal2164	UMP kinase	atp + ump <-> adp + udp	Pyrimidine metabolism	51, 50, 33, 34,28, 46, 39, 37
rxn454	2.7.4.16	geneCsal2581	thiamine-phosphate kinase	atp + thmmp <-> adp + thmpp	Thiamine metabolism	51, 50, 33, 34, 28, 46
rxn455	2.7.4.16	geneCsal2581	thiamine-phosphate kinase	atp + thmmp -> adp + thmpp	Thiamine metabolism	51, 50, 33, 34, 28, 46
rxn456	2.7.4.3	geneCsal0857	adenylate kinase	amp + atp <-> (2) adp	Purine metabolism	51, 50, 33, 34,28, 46, 39, 37
rxn457	2.7.4.6	geneCsal2850	nucleoside-diphosphate kinase (ATP:GDP)	atp + gdp <-> adp + gtp	Purine metabolism	51, 50, 33, 34,28, 46, 39, 37
rxn458	2.7.4.6	geneCsal2850	nucleoside-diphosphate kinase (ATP:UDP)	atp + udp <-> adp + utp	Purine metabolism	51, 50, 33, 34,28, 46, 39, 37
rxn459	2.7.4.6	geneCsal2850	nucleoside-diphosphate kinase (ATP:CDP)	atp + cdp <-> adp + ctp	Purine metabolism	51, 50, 33, 34,28, 46, 39, 37
rxn460	2.7.4.6	geneCsal2850	nucleoside-diphosphate kinase (ATP:dTDP)	atp + dtdp <-> adp + dttp	Purine metabolism	51, 50, 33, 34,28, 46, 39, 37
rxn461	2.7.4.6	geneCsal2850	nucleoside-diphosphate kinase (ATP:dGDP)	atp + dgdp <-> adp + dgtp	Purine metabolism	51, 50, 33, 34,28, 46, 39, 37
rxn462	2.7.4.6	geneCsal2850	nucleoside-diphosphate kinase (ATP:dUDP)	atp + dudp <-> adp + dutp	Purine metabolism	51, 50, 33, 34,28, 46, 39, 37
rxn463	2.7.4.6	geneCsal2850	nucleoside-diphosphate kinase (ATP:dCDP)	atp + dcdp <-> adp + dctp	Purine metabolism	51, 50, 33, 34,28, 46, 39, 37
rxn464	2.7.4.6	geneCsal2850	nucleoside-diphosphate kinase (ATP:dADP)	atp + dadp <-> adp + datp	Purine metabolism	51, 50, 33, 34,28, 46, 39, 37
rxn465	2.7.4.6	geneCsal2850	nucleoside-diphosphate kinase (ATP:IDP)	atp + idp <-> adp + itp	Purine metabolism	51, 50, 33, 34,28, 46, 39, 37
rxn466	2.7.4.7	geneCsal3133	phosphomethylpyrimidine kinase	4ampm + atp -> 2mahmp + adp	Thiamine metabolism	51, 50, 33, 34,28, 46, 39, 37
rxn467	2.7.4.8	geneCsal3233	guanylate kinase (GMP:ATP)	atp + gmp <-> adp + gdp	Purine metabolism	51, 50, 33, 34,28, 46, 39, 37
rxn468	2.7.4.8	geneCsal3233	deoxyguanylate kinase (dGMP:ATP)	atp + dgmp <-> adp + dgdp	Purine metabolism	51, 50, 33, 34,28, 46, 39, 37
rxn469	2.7.4.8	geneCsal3233	guanylate kinase (GMP:dATP)	datp + gmp <-> dadp + gdp	Purine metabolism	51, 50, 33, 34,28, 46, 39, 37
rxn470	2.7.4.9	geneCsal1606	dTMP kinase	atp + dtmp <-> adp + dtdp	Pyrimidine metabolism	51, 50, 33, 34,28, 46, 39, 37
rxn471	2.7.6.1	geneCsal1524	phosphoribosylpyrophosphate synthetase	atp + r5p <-> amp + h + prpp	Pentose phosphate pathway	51, 50, 33, 34,28, 46, 39, 37
rxn472	2.7.6.3	geneCsal0970	2-amino-4-hydroxy-6-hydroxymethyldihydropteridine diphosphokinase	2ahhmp + atp -> 2ahhmd + amp + h	Folate biosynthesis	51, 50, 33, 28, 37
rxn473	2.7.6.5	geneCsal3235	GTP diphosphokinase	atp + gtp -> amp + gdptp + h	Purine metabolism	51, 50, 33, 34, 39
rxn474	2.7.7.1	geneCsal1837	nicotinamide-nucleotide adenylyltransferase	atp + h + nmn -> nad + ppi	Nicotinate and nicotinamide metabolism	51, 50, 33, 34, 28, 46, 37
rxn475	2.7.7.13	geneCsal0915	mannose-1-phosphate guanylyltransferase	gtp + h + man1p -> gdpmann + ppi	Fructose and mannose metabolism	51, 50, 33, 28
rxn476	2.7.7.18	geneCsal1542	nicotinate-nucleotide adenylyltransferase	atp + h + nicrnt -> dnad + ppi	Nicotinate and nicotinamide metabolism	51, 50, 33, 34,28, 46, 39, 37
rxn477	2.7.7.18	geneCsal1542	nicotinate-nucleotide adenylyltransferase	atp + h + nicrnt <-> dnad + ppi	Nicotinate and nicotinamide metabolism	51, 50, 33, 34,28, 46, 39, 37
rxn478	2.7.7.19	geneCsal3063	Polynucleotide adenylyltransferase	atp + rna <-> ppi + rna	RNA degradation	52 , 54, 53
rxn479	2.7.7.2	geneCsal0480	FMN adenylyltransferase	atp + fmn + h -> fad + ppi	Riboflavin metabolism	51, 50, 33, 34, 28, 39, 37
rxn480	2.7.7.22	geneCsal1692	mannose-1-phosphate guanylyltransferase (GDP)	gdp + h + man1p -> gdpmann + pi	Fructose and mannose metabolism	51, 50, 33, 34,46, 37
rxn481	2.7.7.23	geneCsal3189	UDP-N-acetylglucosamine diphosphorylase	acgam1p + h + utp -> ppi + uacgam	Aminosugars metabolism	51, 50, 33, 34,28, 46, 39, 37
rxn482	2.7.7.23	geneCsal3189	UDP-N-acetylglucosamine diphosphorylase	acgam1p + h + utp <-> ppi + udpacgal	Aminosugars metabolism	51, 50, 33, 34,28, 46, 39, 37
rxn483	2.7.7.25	geneCsal0924	tRNA adenylyltransferase	atp + trna <-> ppi + trna		52 , 54, 53
rxn484	2.7.7.3	geneCsal2935	pantetheine-phosphate adenylyltransferase	atp + h + pan4p -> dpcoa + ppi	Pantothenate and CoA biosynthesis	51, 50, 33, 34,28, 46, 39, 37
rxn485	2.7.7.38	geneCsal1589	3-deoxy-manno-octulosonate cytidylyltransferase	ctp + kdo -> ckdo + ppi	Lipopolysaccharide biosynthesis	51, 50, 33, 34, 37
rxn486	2.7.7.4	geneCsal2552	sulfate adenylyltransferase	atp + h + so4 -> aps + ppi	Purine metabolism	51, 50, 33, 28
rxn487	2.7.7.41	geneCsal0568	CDP-diacylglycerol synthetase (n-C14:0)	ctp + h + pa140 -> cdpdtdecg + ppi	Glycerophospholipid metabolism	51, 50, 33, 34,28, 46, 39, 37
rxn488	2.7.7.41	geneCsal0568	CDP-diacylglycerol synthetase (n-C16:0)	ctp + h + pa160 -> cdpdhdecg + ppi	Glycerophospholipid metabolism	51, 50, 33, 34,28, 46, 39, 37
rxn489	2.7.7.41	geneCsal0568	CDP-diacylglycerol synthetase (n-C18:0)	ctp + h + pa180 -> cdpdodecg + ppi	Glycerophospholipid metabolism	51, 50, 33, 34,28, 46, 39, 37
rxn490	2.7.7.41	geneCsal0568	CDP-diacylglycerol synthetase (n-C14:1)	ctp + h + pa141 -> cdpdtdec7eg + ppi	Glycerophospholipid metabolism	51, 50, 33, 34,28, 46, 39, 37
rxn491	2.7.7.41	geneCsal0568	CDP-diacylglycerol synthetase (n-C16:1)	ctp + h + pa161 -> cdpdhdec9eg + ppi	Glycerophospholipid metabolism	51, 50, 33, 34,28, 46, 39, 37
rxn492	2.7.7.41	geneCsal0568	CDP-diacylglycerol synthetase (n-C18:1)	ctp + h + pa181 -> cdpdodec11eg + ppi	Glycerophospholipid metabolism	51, 50, 33, 34,28, 46, 39, 37
rxn493	2.7.7.41	geneCsal0568	CDP-diacylglycerol synthetase (n-C12:0)	ctp + h + pa120 -> cdpdddecg + ppi	Glycerophospholipid metabolism	51, 50, 33, 34,28, 46, 39, 37
rxn494	2.7.7.42	geneCsal2926	Glutamine-synthetase adenylyltransferase	atp + alggluL <-> ppi + aalggluL		52 , 54, 53
rxn495	2.7.7.56	geneCsal3206	tRNA nucleotidyltransferase	trna + pi <-> trna + ndp		52 , 54, 53
rxn496	2.7.7.59	geneCsal0561	[Protein-PII] uridylyltransferase	utp + PPII <-> ppi + uPPII	Two-component system - General	52 , 54, 53
rxn497	2.7.7.6	geneCsal0414	DNA-directed RNA polymerase	ntp + rna <-> ppi + rna	Purine metabolism	52 , 54, 53
rxn498	2.7.7.60	geneCsal2638	2-C-methyl-D-erythritol 4-phosphate cytidylyltransferase	ctp + 2me4p <-> ppi + 4c2me	Biosynthesis of steroids	52 , 54, 53
rxn499	2.7.7.7	geneCsal0548	DNA-directed DNA polymerase	dntp + dna <-> ppi + dna	DNA polymerase	52 , 54, 53
rxn500	2.7.7.8	geneCsal3070	Polyribonucleotide nucleotidyltransferase	rna + pi <-> rna + ntp	Purine metabolism	52 , 54, 53
rxn501	2.7.7.9	geneCsal1859	UTP-glucose-1-phosphate uridylyltransferase	g1p + h + utp <-> ppi + udpg	Pentose and glucuronate interconversions	51, 50, 33, 34,28, 46, 39, 37
rxn502	2.7.7.9	geneCsal1859	UTP-glucose-1-phosphate uridylyltransferase (irreversible)	g1p + h + utp -> ppi + udpg	Galactose metabolism	51, 50, 33, 34,28, 46, 39, 37
rxn503	2.7.8.13	geneCsal2193	phospho-N-acetylmuramoyl-pentapeptide-transferase (meso-2,6-diaminopimelate)	udcpp + ugmda -> uagmda + ump	Peptidoglycan biosynthesis	51, 50, 33, 34, 39, 37
rxn504	2.7.8.20	geneCsal0010	Phosphatidylglycerol--membrane-oligosaccharide glycerophosphotransferase	pg + mbdoshdglcD <-> 12dgr + mbdos6g3pdglc	Glycerolipid metabolism	52 , 54, 53
rxn505	2.7.8.23	geneCsal0251	Carboxyvinyl-carboxyphosphonate phosphorylmutase	1ccvppt<-> 3hppyr + co2		52 , 54, 53
rxn506	2.7.8.5	geneCsal2134	Phosphatidylglycerol synthase (n-C14:0)	cdpdtdecg + glyc3p -> cmp + h + pgp140	Glycerophospholipid metabolism	51, 50, 33, 34,28, 46, 39, 37
rxn507	2.7.8.5	geneCsal2134	Phosphatidylglycerol synthase (n-C16:0)	cdpdhdecg + glyc3p -> cmp + h + pgp160	Glycerophospholipid metabolism	51, 50, 33, 34,28, 46, 39, 37
rxn508	2.7.8.5	geneCsal2134	Phosphatidylglycerol synthase (n-C18:0)	cdpdodecg + glyc3p -> cmp + h + pgp180	Glycerophospholipid metabolism	51, 50, 33, 34,28, 46, 39, 37
rxn509	2.7.8.5	geneCsal2134	Phosphatidylglycerol synthase (n-C14:1)	cdpdtdec7eg + glyc3p -> cmp + h + pgp141	Glycerophospholipid metabolism	51, 50, 33, 34,28, 46, 39, 37
rxn510	2.7.8.5	geneCsal2134	Phosphatidylglycerol synthase (n-C16:1)	cdpdhdec9eg + glyc3p -> cmp + h + pgp161	Glycerophospholipid metabolism	51, 50, 33, 34,28, 46, 39, 37
rxn511	2.7.8.5	geneCsal2134	Phosphatidylglycerol synthase (n-C18:1)	cdpdodec11eg + glyc3p -> cmp + h + pgp181	Glycerophospholipid metabolism	51, 50, 33, 34,28, 46, 39, 37
rxn512	2.7.8.5	geneCsal2134	Phosphatidylglycerol synthase (n-C12:0)	cdpdddecg + glyc3p -> cmp + h + pgp120	Glycerophospholipid metabolism	51, 50, 33, 34,28, 46, 39, 37
rxn513	2.7.8.6	geneCsal1693	Undecaprenyl-phosphate galactose phosphotransferase	udpgal + udcpp <-> ump + galpund		52 , 54, 53
rxn514	2.7.8.8	geneCsal0505	Phosphatidylserine syntase (n-C14:0)	cdpdtdecg + serL -> cmp + h + ps140	Glycine, serine and threonine metabolism	51, 50, 33, 34,28, 46, 39, 37
rxn515	2.7.8.8	geneCsal0505	Phosphatidylserine syntase (n-C16:0)	cdpdhdecg + serL -> cmp + h + ps160	Glycine, serine and threonine metabolism	51, 50, 33, 34,28, 46, 39, 37
rxn516	2.7.8.8	geneCsal0505	Phosphatidylserine syntase (n-C18:0)	cdpdodecg + serL -> cmp + h + ps180	Glycine, serine and threonine metabolism	51, 50, 33, 34,28, 46, 39, 37
rxn517	2.7.8.8	geneCsal0505	Phosphatidylserine syntase (n-C18:1)	cdpdodec11eg + serL -> cmp + h + ps181	Glycine, serine and threonine metabolism	51, 50, 33, 34,28, 46, 39, 37
rxn518	2.7.8.8	geneCsal0505	Phosphatidylserine syntase (n-C16:1)	cdpdhdec9eg + serL -> cmp + h + ps161	Glycine, serine and threonine metabolism	51, 50, 33, 34,28, 46, 39, 37
rxn519	2.7.8.8	geneCsal0505	Phosphatidylserine syntase (n-C14:1)	cdpdtdec7eg + serL -> cmp + h + ps141	Glycine, serine and threonine metabolism	51, 50, 33, 34,28, 46, 39, 37
rxn520	2.7.8.8	geneCsal0505	Phosphatidylserine syntase (n-C12:0)	cdpdddecg + serL -> cmp + h + ps120	Glycine, serine and threonine metabolism	51, 50, 33, 34,28, 46, 39, 37
rxn521	2.7.9.2	geneCsal2062	phosphoenolpyruvate synthase	atp + h2o + pyr -> amp + (2) h + pep + pi	Pyruvate metabolism	51, 50, 33, 34,46, 37
rxn522	2.7.9.3	geneCsal0511	Selenophosphate synthase	atp + h2o + seln -> amp + pi + selnp	Selenoamino acid metabolism	51, 50, 33, 34
rxn523	2.8.1.1	geneCsal2528	Cyanide sulfurtransferase	cyan + tsul -> h + so3 + tcynt	thiosulfate disproportionation III (rhodanese)	51, 50, 33, 34
rxn524	2.8.1.6	geneCsal1167	biotin synthase	dtbt + s <-> btn + (2) h	Biotin metabolism	51, 50, 33, 34,28, 46, 39
rxn525	2.8.1.6	geneCsal1167	Biotin synthase	amet + dtbt + s -> btn + dad5 + h + metL	Biotin metabolism	51, 50, 33, 34,28, 46, 39
rxn526	2.8.1.7	geneCsal1236	Cysteine desulfurase	cysL + Ecys <-> alaL + Essflcys	alanine biosynthesis III	52 , 54, 53
rxn527	2.8.3.12	geneCsal0299	Glutaconate CoA-transferase	accoa + Egtc <-> ac + gtc1coa	Styrene degradation	52 , 54, 53
rxn528	2.8.3.16	geneCsal3187	Formyl-CoA transferase	formcoa + oxa <-> for + oxacoa		52 , 54, 53
rxn529	3.1.1.1	geneCsal0986	Carboxylesterase	ce + h2o <-> alc + cx	Alkaloid biosynthesis II	52 , 54, 53
rxn530	3.1.1.10	geneCsal2470	Tropinesterase	atr + h2o <-> tri + ta		52 , 54, 53
rxn531	3.1.1.15		L-arabinonolactonase	ara14l + h2o <-> arabt		5,6,59,52 , 54, 53
rxn532	3.1.1.17	geneCsal2779	Gluconolactonase	gl + h2o <-> glcn	Pentose phosphate pathway	52 , 54, 53
rxn533	3.1.1.2	geneCsal2620	Arylesterase	phac + h2o <-> ph + ac	Bisphenol A degradation	52 , 54, 53
rxn534	3.1.1.29	geneCsal1522	Aminoacyl-tRNA hydrolase	NsaAtrna + h2o <-> NsaA + tRNA		52 , 54, 53
rxn535	3.1.1.31	geneCsal2740	6-phosphogluconolactonase	6pgl + h2o -> 6pgc + h	Pentose phosphate pathway	51, 50, 33, 34, 28, 37
rxn536	3.1.1.32	geneCsal1446	Phospholipase A1 (phosphatidylethanolamine, n-C12:0)	h2o + pe120 -> 2agpe120 + ddca + h	Glycerophospholipid metabolism	51, 50, 33, 34
rxn537	3.1.1.32	geneCsal1446	Phospholipase A1 (phosphatidylglycerol, n-C12:0)	h2o + pg120 -> 2agpg120 + ddca + h	Glycerophospholipid metabolism	51, 50, 33, 34
rxn538	3.1.1.32	geneCsal1446	Phospholipase A1 (phosphatidylethanolamine, n-C14:0)	h2o + pe140 -> 2agpe140 + h + ttdca	Glycerophospholipid metabolism	51, 50, 33, 34
rxn539	3.1.1.32	geneCsal1446	Phospholipase A1 (phosphatidylethanolamine, n-C16:0)	h2o + pe160 -> 2agpe160 + h + hdca	Glycerophospholipid metabolism	51, 50, 33, 34
rxn540	3.1.1.32	geneCsal1446	Phospholipase A1 (phosphatidylethanolamine, n-C18:0)	h2o + pe180 -> 2agpe180 + h + ocdca	Glycerophospholipid metabolism	51, 50, 33, 34
rxn541	3.1.1.32	geneCsal1446	Phospholipase A1 (phosphatidylethanolamine, n-C14:1)	h2o + pe141 -> 2agpe141 + h + ttdcea	Glycerophospholipid metabolism	51, 50, 33, 34
rxn542	3.1.1.32	geneCsal1446	Phospholipase A1 (phosphatidylethanolamine, n-C16:1)	h2o + pe161 -> 2agpe161 + h + hdcea	Glycerophospholipid metabolism	51, 50, 33, 34
rxn543	3.1.1.32	geneCsal1446	Phospholipase A1 (phosphatidylethanolamine, n-C18:1)	h2o + pe181 -> 2agpe181 + h + ocdcea	Glycerophospholipid metabolism	51, 50, 33, 34
rxn544	3.1.1.32	geneCsal1446	Phospholipase A1 (phosphatidylglycerol, n-C14:0)	h2o + pg140 -> 2agpg140 + h + ttdca	Glycerophospholipid metabolism	51, 50, 33, 34
rxn545	3.1.1.32	geneCsal1446	Phospholipase A1 (phosphatidylglycerol, n-C16:0)	h2o + pg160 -> 2agpg160 + h + hdca	Glycerophospholipid metabolism	51, 50, 33, 34
rxn546	3.1.1.32	geneCsal1446	Phospholipase A1 (phosphatidylglycerol, n-C18:0)	h2o + pg180 -> 2agpg180 + h + ocdca	Glycerophospholipid metabolism	51, 50, 33, 34
rxn547	3.1.1.32	geneCsal1446	Phospholipase A1 (phosphatidylglycerol, n-C14:1)	h2o + pg141 -> 2agpg141 + h + ttdcea	Glycerophospholipid metabolism	51, 50, 33, 34
rxn548	3.1.1.32	geneCsal1446	Phospholipase A1 (phosphatidylglycerol, n-C16:1)	h2o + pg161 -> 2agpg161 + h + hdcea	Glycerophospholipid metabolism	51, 50, 33, 34
rxn549	3.1.1.32	geneCsal1446	Phospholipase A1 (phosphatidylglycerol, n-C18:1)	h2o + pg181 -> 2agpg181 + h + ocdcea	Glycerophospholipid metabolism	51, 50, 33, 34
rxn550	3.1.1.32	geneCsal1446	Phospholipase A1 (phosphatidate, n-C12:0)	h2o + pa120 -> 2ddecg3p + ddca	Glycerophospholipid metabolism	51, 50, 33, 34
rxn551	3.1.1.32	geneCsal1446	Phospholipase A1 (phosphatidate, n-C14:0)	h2o + pa140 -> 2tdecg3p + ttdca	Glycerophospholipid metabolism	51, 50, 33, 34
rxn552	3.1.1.32	geneCsal1446	Phospholipase A1 (phosphatidate, n-C14:1)	h2o + pa141 -> 2tdec7eg3p + ttdcea	Glycerophospholipid metabolism	51, 50, 33, 34
rxn553	3.1.1.32	geneCsal1446	Phospholipase A1 (phosphatidate, n-C16:0)	h2o + pa160 -> 2hdecg3p + hdca	Glycerophospholipid metabolism	51, 50, 33, 34
rxn554	3.1.1.32	geneCsal1446	Phospholipase A1 (phosphatidate, n-C16:1)	h2o + pa161 -> 2hdec9eg3p + hdcea	Glycerophospholipid metabolism	51, 50, 33, 34
rxn555	3.1.1.32	geneCsal1446	Phospholipase A1 (phosphatidate, n-C18:0)	h2o + pa180 -> 2odecg3p + ocdca	Glycerophospholipid metabolism	51, 50, 33, 34
rxn556	3.1.1.32	geneCsal1446	Phospholipase A1 (phosphatidate, n-C18:1)	h2o + pa181 -> 2odec11eg3p + ocdcea	Glycerophospholipid metabolism	51, 50, 33, 34
rxn557	3.1.1.45	geneCsal2697	Carboxymethylenebutenolidase	4cmb2e4o + h2o <-> 4oh2edt	gamma-Hexachlorocyclohexane degradation	52 , 54, 53
rxn558	3.1.1.61	geneCsal2020	Protein-glutamate methylesterase	Pgluo5me + h2o <-> PgluL + meoh	Two-component system - General	52 , 54, 53
rxn559	3.1.2.1	geneCsal2939	acetyl-CoA hydrolase	ac + coa + h -> accoa + h2o		51, 50, 33, 28
rxn560	3.1.2.2	geneCsal0838	Palmitoyl-CoA hydrolase	pmtcoa + h2o <-> coa + pmt	oleate β-oxidation , acyl-CoA hydrolysis	52 , 54, 53
rxn561	3.1.2.6	geneCsal1944	hydroxyacylglutathione hydrolase	h2o + lgtS -> gthrd + h + lacD	Pyruvate metabolism	51, 50, 33, 34, 28
rxn562	3.1.3.12	geneCsal0236	trehalose-phosphatase	h2o + tre6p -> pi + tre	Starch and sucrose metabolism	51, 50, 33, 34, 28
rxn563	3.1.3.15	geneCsal0005	histidinol-phosphatase	h2o + hisp -> histd + pi	Histidine metabolism	51, 50, 33, 34,28, 46, 39
rxn564	3.1.3.18	geneCsal1857	Phosphoglycolate phosphatase	2pglyc + h2o -> glyclt + pi	Glyoxylate and dicarboxylate metabolism	51, 50, 33, 34,46, 39
rxn565	3.1.3.2	geneCsal2635	acid phosphatase, extracellular (secreted)	fmn + h2o -> pi + ribflv	gamma-Hexachlorocyclohexane degradation	51, 50, 33, 28, 46, 37
rxn566	3.1.3.2	geneCsal2635	thiamin phosphatase, extracellular	h2o + thmmp -> pi + thm	Riboflavin metabolism	51, 50, 33, 28, 46, 37
rxn567	3.1.3.2	geneCsal2635	thiamin diphosphatase, extracellular	(2) h2o + thmpp -> h + (2) pi + thm	Two-component system - General	51, 50, 33, 28, 46, 37
rxn568	3.1.3.25	geneCsal1824	myo-inositol 1-phosphatase	h2o + mi1pD -> inost + pi	Inositol phosphate metabolism	51, 50, 33, 34,28, 46, 39
rxn569	3.1.3.27	geneCsal2580	phosphatidylglycerol phosphate phosphatase (n-C14:0)	h2o + pgp140 -> pg140 + pi	Glycerophospholipid metabolism	51, 50, 33, 34, 28, 39, 37
rxn570	3.1.3.27	geneCsal2580	phosphatidylglycerol phosphate phosphatase (n-C16:0)	h2o + pgp160 -> pg160 + pi	Glycerophospholipid metabolism	51, 50, 33, 34, 28, 39, 37
rxn571	3.1.3.27	geneCsal2580	phosphatidylglycerol phosphate phosphatase (n-C18:0)	h2o + pgp180 -> pg180 + pi	Glycerophospholipid metabolism	51, 50, 33, 34, 28, 39, 37
rxn572	3.1.3.27	geneCsal2580	phosphatidylglycerol phosphate phosphatase (n-C14:1)	h2o + pgp141 -> pg141 + pi	Glycerophospholipid metabolism	51, 50, 33, 34, 28, 39, 37
rxn573	3.1.3.27	geneCsal2580	phosphatidylglycerol phosphate phosphatase (n-C16:1)	h2o + pgp161 -> pg161 + pi	Glycerophospholipid metabolism	51, 50, 33, 34, 28, 39, 37
rxn574	3.1.3.27	geneCsal2580	phosphatidylglycerol phosphate phosphatase (n-C18:1)	h2o + pgp181 -> pg181 + pi	Glycerophospholipid metabolism	51, 50, 33, 34, 28, 39, 37
rxn575	3.1.3.27	geneCsal2580	phosphatidylglycerol phosphate phosphatase (n-C14:0)	h2o + pgp120 -> pg120 + pi	Glycerophospholipid metabolism	51, 50, 33, 34, 28, 39, 37
rxn576	3.1.3.3	geneCsal2542	phosphoserine phosphatase (L-serine)	h2o + pserL -> pi + serL	Glycine, serine and threonine metabolism	51, 50, 33, 34,28, 46, 39, 37
rxn577	3.1.3.45	geneCsal2222	3-deoxy-manno-octulosonate-8-phosphatase	h2o + kdo8p -> kdo + pi	Lipopolysaccharide biosynthesis	51, 50, 33, 34, 37
rxn578	3.1.3.70	geneCsal2604	Mannosyl-3-phosphoglycerate phosphatase	man3pglyc + h2o <-> manglyc + pi	mannosylglycerate biosynthesis I	52 , 54, 53
rxn579	3.1.4.14	geneCsal0682	[acyl-carrier-protein] phosphodiesterase	ACP + h2o -> apoACP + h + pan4p	Pantothenate and CoA biosynthesis	51, 50, 39
rxn580	3.1.4.46	geneCsal1506	Glycerophosphodiester phosphodiesterase (Glycerophosphocholine)	g3pc + h2o -> chol + glyc3p + h	glycerol degradation I	51, 50, 33, 34, 39
rxn581	3.1.4.46	geneCsal1506	Glycerophosphodiester phosphodiesterase (Glycerophosphoethanolamine)	g3pe + h2o -> etha + glyc3p + h	glycerol degradation I	51, 50, 33, 34, 39
rxn582	3.1.4.46	geneCsal1506	Glycerophosphodiester phosphodiesterase (Glycerophosphoglycerol)	g3pg + h2o -> glyc + glyc3p + h	glycerol degradation I	51, 50, 33, 34, 39
rxn583	3.1.4.46	geneCsal1506	Glycerophosphodiester phosphodiesterase (Glycerophosphoserine)	g3ps + h2o -> glyc3p + h + serL	glycerol degradation I	51, 50, 33, 34, 39
rxn584	3.1.4.46	geneCsal1506	Glycerophosphodiester phosphodiesterase (Glycerophosphoinositol)	g3pi + h2o -> glyc3p + h + inost	glycerol degradation I	51, 50, 33, 34, 39
rxn585	3.1.5.1	geneCsal0252	Nucleoside triphosphate tripolyhydrolase	dgtp + h2o -> dgsn + pppi	Purine metabolism	51, 50, 33, 34
rxn586	3.1.5.1	geneCsal0252	Nucleoside triphosphate tripolyhydrolase	gtp + h2o -> gsn + pppi	Purine metabolism	51, 50, 33, 34
rxn587	3.2.1.20	geneCsal0261	alpha-glucosidase	h2o + malt -> (2) glcD	Galactose metabolism	51, 50, 33, 28, 39
rxn588	3.2.2.9	geneCsal2050	S-adenosylhomocysteine nucleosidase	ahcys + h2o -> ade + rhcys	Methionine metabolism	51, 50, 33, 34, 39, 37
rxn589	3.4.11.2	geneCsal2521	alanyl aminopeptidase (cys-gly)	cgly + h2o -> cysL + gly	Glutathione metabolism	51, 50, 33, 34
rxn590	3.4.11.2	geneCsal2521	aminopeptidase (pro-gly)	h2o + progly -> gly + proL	Glutathione metabolism	51, 50, 33, 34
rxn591	3.4.13.3	geneCsal2957	Nalpha-(beta-alanyl)-L-histidine hydrolase	carn + h2o <-> alaB + hisL	beta-Alanine metabolism	51, 50, 46
rxn592	3.4.16.4	geneCsal1549	murein D,D-carboxypeptidase (murein5px4p)	h2o + murein5px4p -> alaD + murein4px4p	Peptidoglycan biosynthesis	51, 50, 33, 34
rxn593	3.4.16.4	geneCsal1549	murein D,D-carboxypeptidase (murein5px4px4p)	h2o + murein5px4px4p -> alaD + murein4px4px4p	Peptidoglycan biosynthesis	51, 50, 33, 34
rxn594	3.4.16.4	geneCsal1549	murein D,D-carboxypeptidase (murein5p5p)	h2o + murein5p5p -> alaD + murein5p4p	Peptidoglycan biosynthesis	51, 50, 33, 34
rxn595	3.4.16.4	geneCsal1549	murein D,D-carboxypeptidase (murein5p4p)	h2o + murein5p4p -> alaD + murein4p4p	Peptidoglycan biosynthesis	51, 50, 33, 34
rxn596	3.4.16.4	geneCsal1549	murein D,D-carboxypeptidase (murein5p3p)	h2o + murein5p3p -> alaD + murein4p3p	Peptidoglycan biosynthesis	51, 50, 33, 34
rxn597	3.5.1.1	geneCsal2037	L-asparaginase	asnL + h2o -> aspL + nh4	Alanine and aspartate metabolism	51, 50, 33, 34,28, 46, 39, 37
rxn598	3.5.1.10	geneCsal1002	formyltetrahydrofolate deformylase	10fthf + h2o -> for + h + thf	Glyoxylate and dicarboxylate metabolism	51, 50, 33, 34, 37
rxn599	3.5.1.15	geneCsal2780	Aspartoacylase	acasp + h2o <-> cx + aspL	Alanine and aspartate metabolism	52 , 54, 53
rxn600	3.5.1.16	geneCsal1147	acetylornithine deacetylase	acorn + h2o -> ac + orn	Urea cycle and metabolism of amino groups	51, 50, 33, 34
rxn601	3.5.1.18	geneCsal0557	succinyl-diaminopimelate desuccinylase	h2o + sl26da -> 26dapLL + succ	Lysine biosynthesis	51, 50, 33, 34, 39, 37
rxn602	3.5.1.19	geneCsal2870	nicotinamidase	h2o + ncam -> nac + nh4	Nicotinate and nicotinamide metabolism	51, 50, 33, 34, 28, 39
rxn603	3.5.1.19	geneCsal2870	nicotinamidase, reversible	h2o + ncam <-> nac + nh4	Nicotinate and nicotinamide metabolism	51, 50, 33, 34, 28, 39
rxn604	3.5.1.28	geneCsal1274	N-acetylmuramoyl-L-alanine amidase	acmama + h2o -> acmam + alaL	Peptidoglycan biosynthesis	51, 50, 39, 37
rxn605	3.5.1.32	geneCsal1708	N-Benzoylglycine amidohydrolase	bgly + h2o <-> bz + gly	Phenylalanine metabolism	51, 50, 39
rxn606	3.5.1.4	geneCsal0152	amidase	4gudbd + h2o -> 4gudbutn + nh4	Arginine and proline metabolism	51, 50, 33, 28, 37
rxn607	3.5.1.4	geneCsal0152	amidase	h2o + pad -> nh4 + pac	Arginine and proline metabolism	51, 50, 33, 28, 37
rxn608	3.5.1.4	geneCsal0152	amidase	h2o + iad -> ind3ac + nh4	Arginine and proline metabolism	51, 50, 33, 28, 37
rxn609	3.5.1.49	geneCsal0213	formamidase	frmd + h2o -> for + nh4	Urea cycle and metabolism of amino groups	51, 50, 37
rxn610	3.5.1.5	geneCsal2305	urease	(2) h + h2o + urea -> co2 + (2) nh4	Urea cycle and metabolism of amino groups	51, 50, 39, 37
rxn611	3.5.1.81	geneCsal0091	N-acyl-D-amino-acid deacylase	NaDaacd + h2o <-> acd + aacdD		52 , 54, 53
rxn612	3.5.1.87	geneCsal0031	N-carbamoyl-L-amino-acid hydrolase	urdc + h2o <-> 2aacdL + nh3 + co2		52 , 54, 53
rxn613	3.5.1.88	geneCsal2867	Peptide deformylase	fmetpep + h2o <-> for + metpep		52 , 54, 53
rxn614	3.5.2.3	geneCsal3231	dihydroorotase	dhorS + h2o <-> cbasp + h	Pyrimidine metabolism	51, 50, 33, 34,28, 46, 39, 37
rxn615	3.5.2.6	geneCsal0193	Beta-lactamase	lacB + h2o <-> saacdB	Penicillins and cephalosporins biosynthesis	52 , 54, 53
rxn616	3.5.3.1	geneCsal1087	arginase	argL + h2o -> orn + urea	Urea cycle and metabolism of amino groups	51, 50, 33, 28, 39, 37
rxn617	3.5.3.11	geneCsal2838	agmatinase	agm + h2o -> ptrc + urea	Arginine and proline metabolism	51, 50, 33, 34,46, 39, 37
rxn618	3.5.3.19	geneCsal0080	Ureidoglycolate hydrolase	(2) h + h2o + urdglyc -> co2 + glx + (2) nh4	Purine metabolism	51, 50, 33, 34, 28
rxn619	3.5.3.19	geneCsal0080	Ureidoglycolate hydrolase	(2) h + h2o + urdglyc <-> co2 + glx + (2) nh4	Purine metabolism	51, 50, 33, 34, 28
rxn620	3.5.4.1	geneCsal2506	Cytosine deaminase	csn + h + h2o -> nh4 + ura	Pyrimidine metabolism	51, 50, 33, 34, 28, 46
rxn621	3.5.4.12	geneCsal0732	dCMP deaminase	dcmp + h + h2o <-> dump + nh4	Pyrimidine metabolism	51, 50, 33, 28, 46, 39
rxn622	3.5.4.13	geneCsal2114	dCTP deaminase	dctp + h + h2o -> dutp + nh4	Pyrimidine metabolism	51, 50, 33, 34, 28, 46, 37
rxn623	3.5.4.16	geneCsal2294	GTP cyclohydrolase I	gtp + h2o -> ahdt + for	Folate biosynthesis	51, 50, 33, 34, 28, 39, 37
rxn624	3.5.4.16	geneCsal2294	GTP cyclohydrolase I	gtp + h2o -> ahdt + for + h	Folate biosynthesis	51, 50, 33, 34, 28, 39, 37
rxn625	3.5.4.19	geneCsal1883	phosphoribosyl-AMP cyclohydrolase	h2o + prbamp -> prfp	Histidine metabolism	51, 50, 33, 34,28, 46, 39
rxn626	3.5.4.25	geneCsal0115	GTP cyclohydrolase II	gtp + (3) h2o -> 25dhpp + for + (2) h + ppi	Riboflavin metabolism	51, 50, 33, 28, 39, 37
rxn627	3.5.4.26	geneCsal0839	diaminohydroxyphosphoribosylaminopryrimidine deaminase (25drapp)	25drapp + h + h2o -> 5apru + nh4	Riboflavin metabolism	51, 50, 33, 34, 28, 39, 37
rxn628	3.5.4.26	geneCsal0839	diaminohydroxyphosphoribosylaminopyrimidine deaminase	25dhpp + h + h2o -> 5apru + nh4	Riboflavin metabolism	51, 50, 33, 34, 28, 39, 37
rxn629	3.5.4.3	geneCsal1786	guanine deaminase	gua + h + h2o -> nh4 + xan	Purine metabolism	51, 50, 33, 34, 28, 46
rxn630	3.5.4.4	geneCsal1983	Adenosine deaminase	adn + h + h2o -> ins + nh4	Purine metabolism	51, 50, 33, 34, 28
rxn631	3.5.4.5	geneCsal0827	cytidine deaminase	cytd + h + h2o -> nh4 + uri	Pyrimidine metabolism	51, 50, 33, 34, 28, 39
rxn632	3.5.5.1	geneCsal2710	nitrilase	aprop + (2) h2o -> alaL + nh4	Tryptophan metabolism	51, 50, 33, 28
rxn633	3.5.5.1	geneCsal2710	nitrilase	(2) h2o + ind3acnl -> ind3ac + nh4	Tryptophan metabolism	51, 50, 33, 28
rxn634	3.5.5.1	geneCsal2710	nitrilase	acybut + (2) h2o -> gluL + nh4	Tryptophan metabolism	51, 50, 33, 28
rxn635	3.6.1.1	geneCsal2281	inorganic diphosphatase	h2o + ppi -> h + (2) pi	Oxidative phosphorylation	51, 50, 33, 34,28, 46, 39, 37
rxn636	3.6.1.1	geneCsal2281	inorganic triphosphatase	h2o + pppi -> h + pi + ppi	Oxidative phosphorylation	51, 50, 33, 34,28, 46, 39, 37
rxn637	3.6.1.13	geneCsal2556	ADPribose diphosphatase	adprib + h2o -> amp + (2) h + r5p	Purine metabolism	51, 50, 33, 34, 39
rxn638	3.6.1.23	geneCsal2982	dUTP diphosphatase	dutp + h2o -> dump + h + ppi	Pyrimidine metabolism	51, 50, 33, 34, 28,37
rxn639	3.6.1.31	geneCsal0594	phosphoribosyl-ATP pyrophosphatase	h2o + prbatp -> h + ppi + prbamp	Histidine metabolism	51, 50, 33, 34,28, 46, 39
rxn640	3.6.1.41	geneCsal0922	Ap4A hydrolase	ap4a + h2o -> (2) adp + (2) h	Purine metabolism	51, 50, 33, 34, 28
rxn641	3.6.1.41	geneCsal0922	Ap4A hydrolase, reversible	ap4a + h2o <-> (2) adp + (2) h	Purine metabolism	51, 50, 33, 34, 28
rxn642	3.6.1.7	geneCsal1839	acylphosphatase (2)	actp + h2o -> ac + h + pi	Glycolysis / Gluconeogenesis	51, 50, 46, 39
rxn643	3.6.1.7	geneCsal1839	acylphosphatase	13dpg + h2o -> 3pg + h + pi	Glycolysis / Gluconeogenesis	51, 50, 46, 39
rxn644	3.6.3.14	geneCsal3283	ATP synthase, vacuole	adp + (3) h + pi -> atp + (2) h + h2o	ATP synthesis	51, 50, 33, 34,28, 46, 39, 37
rxn645	3.6.3.14	geneCsal3283	ATP synthase (four protons for one ATP)	adp + (4) h+ pi <-> atp + (3) h + h2o	ATP synthesis	51, 50, 33, 34,28, 46, 39, 37
rxn646	3.6.3.15	geneCsal3284	Sodium-transporting two-sector ATPase	atp + h2o + na <-> adp + pi + na	Oxidative phosphorylation	52 , 54, 53
rxn647	3.6.3.16	geneCsal2005	Arsenite-transporting ATPase	atp + h2o + aso3 <-> adp + pi + aso3		52 , 54, 53
rxn648	3.6.3.25	geneCsal0053	Sulfate-transporting ATPase	atp + h2o + so4 <-> adp + pi + so4	ABC transporters - General	52 , 54, 53
rxn649	3.6.3.27	geneCsal1479	Phosphate-transporting ATPase	atp + h2o + pi <-> adp + pi + pi	ABC transporters - General	52 , 54, 53
rxn650	3.6.3.29	geneCsal2675	Molybdate-transporting ATPase	atp + h2o + mobd <-> adp + pi + mobd	ABC transporters - General	52 , 54, 53
rxn651	3.6.3.30	geneCsal0222	Fe(3+)-transporting ATPase	atp + h2o + fe <-> adp + pi + fe	ABC transporters - General	52 , 54, 53
rxn652	3.6.3.32	geneCsal1903	Quaternary-amine-transporting ATPase	atp + h2o + qtya <-> adp + pi + qtya	ABC transporters - General	52 , 54, 53
rxn653	3.6.3.4	geneCsal3006	Copper-exporting ATPase	atp + h2o + cu <-> adp + pi + cu	copper transport II	52 , 54, 53
rxn654	3.6.3.41	geneCsal2082	Heme-transporting ATPase	atp + h2o + heme <-> adp + pi + heme	ABC transporters - General	52 , 54, 53
rxn655	3.6.3.8	geneCsal1093	Calcium-transporting ATPase	atp + h2o + ca <-> adp + pi + ca	Calcium signaling pathway	52 , 54, 53
rxn656	3.6.4.6	geneCsal3081	Vesicle-fusing ATPase	atp + h2o <-> adp + pi		52 , 54, 53
rxn657	3.8.1.2	geneCsal2713	(S)-2-haloacid dehalogenase	S2hlacd + h2o <-> R2hacd + hld	gamma-Hexachlorocyclohexane degradation	52 , 54, 53
rxn658	3.8.1.3	geneCsal2775	Haloacetate dehalogenase	hlac + h2o <-> glyclt + hld	gamma-Hexachlorocyclohexane degradation	52 , 54, 53
rxn659	3.8.1.5	geneCsal0178	Haloalkane dehalogenase	1hlalkn + h2o <-> palc + hld	gamma-Hexachlorocyclohexane degradation	52 , 54, 53
rxn660	4.1.1.11	geneCsal3067	aspartate 1-decarboxylase	aspL + h -> alaB + co2	Alanine and aspartate metabolism	51, 50, 33, 34,28, 46, 39, 37
rxn661	4.1.1.19	geneCsal0544	arginine decarboxylase	argL + h -> agm + co2	Arginine and proline metabolism	51, 50, 33, 34,46, 39, 37
rxn662	4.1.1.20	geneCsal3112	diaminopimelate decarboxylase	26dapM + h -> co2 + lysL	Lysine biosynthesis	51, 50, 33, 34,46, 39, 37
rxn663	4.1.1.21	geneCsal2898	phosphoribosylaminoimidazole carboxylase	air + co2 <-> 5aizc + h	Purine metabolism	51, 50, 33, 28
rxn664	4.1.1.23	geneCsal2155	orotidine-5'-phosphate decarboxylase	h + orot5p -> co2 + ump	Pyrimidine metabolism	51, 50, 33, 34,28, 46, 39, 37
rxn665	4.1.1.28	geneCsal0743	Aromatic-L-amino-acid decarboxylase	34hphe <-> dopa + co2	Histidine metabolism	52 , 54, 53
rxn666	4.1.1.28	geneCsal0743	Aromatic-L-amino-acid decarboxylase	5htrp <-> 5htptm + co2	Histidine metabolism	52 , 54, 53
rxn667	4.1.1.3	geneCsal0694	oxaloacetate decarboxylase	h + oaa -> co2 + pyr	Pyruvate metabolism	51, 50, 33, 34
rxn668	4.1.1.31	geneCsal1640	phosphoenolpyruvate carboxylase	co2 + h2o + pep -> h + oaa + pi	TCA cycle variation IV , respiration (anaerobic) , gluconeogenesis I	51, 50, 33, 34
rxn669	4.1.1.36	geneCsal2981	phosphopantothenoylcysteine decarboxylase	4ppcys + h -> co2 + pan4p	Pantothenate and CoA biosynthesis	51, 50, 33, 34,28, 46, 39, 37
rxn670	4.1.1.37	geneCsal0116	uroporphyrinogen decarboxylase (uroporphyrinogen III)	(4) h + uppg3 -> (4) co2 + cpppg3	Porphyrin and chlorophyll metabolism	51, 50, 33, 34, 28, 39, 37
rxn671	4.1.1.39	geneCsal3215	ribulose-bisphosphate carboxylase	co2 + h2o + rb15bp -> (2) 3pg + (2) h	Glyoxylate and dicarboxylate metabolism	51, 50, 46
rxn672	4.1.1.48	geneCsal2319	indole-3-glycerol-phosphate synthase	2cpr5p + h -> 3ig3p + co2 + h2o	Arginine and proline metabolism	51, 50, 33, 34,28, 46, 39, 37
rxn673	4.1.1.49	geneCsal2657	phosphoenolpyruvate carboxykinase	atp + oaa -> adp + co2 + pep	Arginine and proline metabolism	51, 50, 33, 34, 28, 39
rxn674	4.1.1.50	geneCsal0913	adenosylmethionine decarboxylase	amet + h -> ametam + co2	Arginine and proline metabolism	51, 50, 33, 34, 28, 39, 37
rxn675	4.1.1.50	geneCsal0913	Adenosylmethionine decarboxylase	amet + h <-> ametam + co2	Arginine and proline metabolism	51, 50, 33, 34, 28, 39, 37
rxn676	4.1.1.65	geneCsal2529	Phosphatidylserine decarboxylase (n-C14:0)	h + ps140 -> co2 + pe140	Glycine, serine and threonine metabolism	51, 50, 33, 34, 28, 39, 37
rxn677	4.1.1.65	geneCsal2529	Phosphatidylserine decarboxylase (n-C14:1)	h + ps141 -> co2 + pe141	Glycine, serine and threonine metabolism	51, 50, 33, 34, 28, 39, 37
rxn678	4.1.1.65	geneCsal2529	Phosphatidylserine decarboxylase (n-C16:0)	h + ps160 -> co2 + pe160	Glycine, serine and threonine metabolism	51, 50, 33, 34, 28, 39, 37
rxn679	4.1.1.65	geneCsal2529	Phosphatidylserine decarboxylase (n-C16:1)	h + ps161 -> co2 + pe161	Glycine, serine and threonine metabolism	51, 50, 33, 34, 28, 39, 37
rxn680	4.1.1.65	geneCsal2529	Phosphatidylserine decarboxylase (n-C18:0)	h + ps180 -> co2 + pe180	Glycine, serine and threonine metabolism	51, 50, 33, 34, 28, 39, 37
rxn681	4.1.1.65	geneCsal2529	Phosphatidylserine decarboxylase (n-C18:1)	h + ps181 -> co2 + pe181	Glycine, serine and threonine metabolism	51, 50, 33, 34, 28, 39, 37
rxn682	4.1.1.65	geneCsal2529	Phosphatidylserine decarboxylase (n-C12:0)	h + ps120 -> co2 + pe120	Glycine, serine and threonine metabolism	51, 50, 33, 34, 28, 39, 37
rxn683	4.1.1.7	geneCsal0308	Benzoylformate decarboxylase	bzfor <-> bzald + co2	Benzoate degradation via hydroxylation	52 , 54, 53
rxn684	4.1.1.70		Glutaconyl-CoA decarboxylase	4cb2eylcoa <-> b2eylcoa + co2		52 , 54, 53
rxn685	4.1.2.13	geneCsal0370	fructose-bisphosphate aldolase	fdp <-> dhap + g3p	Glycolysis / Gluconeogenesis	51, 50, 33, 34,28, 46, 39, 37
rxn686	4.1.2.13	geneCsal0375	D-Fructose 1-phosphate D-glyceraldehyde-3-phosphate-lyase	f1p <-> dhap + glyald	Glycolysis / Gluconeogenesis	51, 50, 33, 34,28, 46, 39, 37
rxn687	4.1.2.13	geneCsal0376	Sedoheptulose 1,7-bisphosphate D-glyceraldehyde-3-phosphate-lyase	s17bp <-> dhap + e4p	Glycolysis / Gluconeogenesis	51, 50, 33, 34,28, 46, 39, 37
rxn688	4.1.2.14	geneCsal2739	2-dehydro-3-deoxy-phosphogluconate aldolase	2ddg6p -> g3p + pyr	Pentose phosphate pathway	51, 50, 33, 34, 37
rxn689	4.1.2.17	geneCsal3180	L-fuculose 1-phosphate aldolase	fc1p <-> dhap + laldL	Fructose and mannose metabolism	51, 50, 33, 34,46, 37
rxn690	4.1.2.20	geneCsal2517	5-dehydro-4-deoxyglucarate aldolase	5dh4dglc -> 2h3oppan + pyr	Ascorbate and aldarate metabolism	51, 50, 33, 34
rxn691	4.1.2.21	geneCsal2974	2-dehydro-3-deoxy-6-phosphogalactonate aldolase	2dh3dgal6p <-> g3p + pyr	Galactose metabolism	51, 50, 33, 34
rxn692	4.1.2.25	geneCsal0971	dihydroneopterin aldolase	dhnpt -> 2ahhmp + gcald + h	Folate biosynthesis	51, 50, 33, 28, 37
rxn693	4.1.2.4	geneCsal0831	deoxyribose-phosphate aldolase	2dr5p -> acald + g3p	Pentose phosphate pathway	51, 50, 33, 34, 39
rxn694	4.1.2.5	geneCsal0880	Threonine aldolase	acald + gly -> thrL	Glycine, serine and threonine metabolism	51, 50, 33, 34,28, 46, 39
rxn695	4.1.2.5	geneCsal0880	Threonine Aldolase	thrL <-> acald + gly	Glycine, serine and threonine metabolism	51, 50, 33, 34,28, 46, 39
rxn696	4.1.2.5	geneCsal0880	L-allo-Threonine Aldolase	athrL -> acald + gly	Glycine, serine and threonine metabolism	51, 50, 33, 34,28, 46, 39
rxn697	4.1.2.5	geneCsal0881	Threonine aldolase	thrL -> acald + gly	Glycine, serine and threonine metabolism	51, 50, 33, 34,28, 46, 39
rxn698	4.1.3.1	geneCsal2449	Isocitrate lyase	icit -> glx + succ	Glyoxylate and dicarboxylate metabolism	51, 50, 33, 34, 28
rxn699	4.1.3.27	geneCsal2323	anthranilate synthase	chor + glnL -> anth + gluL + h + pyr	Phenylalanine, tyrosine and tryptophan biosynthesis	51, 50, 33, 34,28, 46, 39, 37
rxn700	4.1.3.30	geneCsal2421	methylisocitrate lyase	micit <-> pyr + succ	Propanoate metabolism	51, 50, 33, 34, 28
rxn701	4.1.3.38	geneCsal1604	Aminodeoxychorismate lyase	4adcho <-> 4abz + pyr		52 , 54, 53
rxn702	4.1.3.6	geneCsal3200	Citrate lyase	cit -> ac + oaa		51, 50, 33, 34
rxn703	4.1.99.3	geneCsal0465	Deoxyribodipyrimidine photo-lyase	cbdpmd <-> (2) pmdr		52 , 54, 53
rxn704	4.2.1.1	geneCsal1874	HCO3 equilibration reaction	co2 + h2o <-> h + hco3	Nitrogen metabolism	51, 50, 33, 34,28, 46, 39, 37
rxn705	4.2.1.10	geneCsal0294	3-dehydroquinate dehydratase	3dhq <-> 3dhsk + h2o	Phenylalanine, tyrosine and tryptophan biosynthesis	51, 50, 33, 34,28, 46, 39, 37
rxn706	4.2.1.10	geneCsal2283	3-dehydroquinate dehydratase, irreversible	3dhq -> 3dhsk + h2o	Phenylalanine, tyrosine and tryptophan biosynthesis	51, 50, 33, 34,28, 46, 39, 37
rxn707	4.2.1.108	geneCsal1878	ectoine synthase	N4aL24dab -> ectL + h2o	ectoine biosynthesis	52 , 54, 53
rxn708	4.2.1.11	geneCsal0619	enolase	2pg <-> h2o + pep	respiration (anaerobic) , glycolysis I , glycolysis II , gluconeogenesis I , glycolysis III (Thermotoga)	51, 50, 33, 34,28, 46, 39, 37
rxn709	4.2.1.12	geneCsal0936	6-phosphogluconate dehydratase	6pgc -> 2ddg6p + h2o	Pentose phosphate pathway	51, 50, 33, 34, 37
rxn710	4.2.1.17	geneCsal0278	3-hydroxyacyl-CoA dehydratase (3-hydroxybutanoyl-CoA)	3hbcoa <-> b2coa + h2o	Carbohydrate Metabolism,Fatty acid metabolism,Amino Acid Metabolism	51, 50, 33, 34, 28, 39
rxn711	4.2.1.17	geneCsal2064	3-hydroxyacyl-CoA dehydratase (3-hydroxyhexanoyl-CoA)	3hhcoa <-> h2o + hx2coa	valine degradation I	51, 50, 33, 34, 28, 39
rxn712	4.2.1.17	geneCsal3188	3-hydroxyacyl-CoA dehydratase (3-hydroxyoctanoyl-CoA)	3hocoa <-> h2o + oc2coa	Carbohydrate Metabolism,Fatty acid metabolism,Amino Acid Metabolism	51, 50, 33, 34, 28, 39
rxn713	4.2.1.17	geneCsal3188	3-hydroxyacyl-CoA dehydratase (3-hydroxydecanoyl-CoA)	3hdcoa <-> dc2coa + h2o	Carbohydrate Metabolism,Fatty acid metabolism,Amino Acid Metabolism	51, 50, 33, 34, 28, 39
rxn714	4.2.1.17	geneCsal3188	3-hydroxyacyl-CoA dehydratase (3-hydroxytetradecanoyl-CoA)	3htdcoa <-> h2o + td2coa	Carbohydrate Metabolism,Fatty acid metabolism,Amino Acid Metabolism	51, 50, 33, 34, 28, 39
rxn715	4.2.1.17	geneCsal3188	3-hydroxyacyl-CoA dehydratase (3-hydroxyhexacosyl-CoA), peroxisomal	h2o + hxc2coa <-> 3hxccoa	Carbohydrate Metabolism,Fatty acid metabolism,Amino Acid Metabolism	51, 50, 33, 34, 28, 39
rxn716	4.2.1.17	geneCsal3188	3-hydroxyacyl-CoA dehydratase (3-hydroxydodecanoyl-CoA)	3hddcoa <-> dd2coa + h2o	Carbohydrate Metabolism,Fatty acid metabolism,Amino Acid Metabolism	51, 50, 33, 34, 28, 39
rxn717	4.2.1.17	geneCsal3188	3-hydroxyacyl-CoA dehydratase (3-hydroxyhexadecanoyl-CoA)	3hhdcoa <-> h2o + hdd2coa	Carbohydrate Metabolism,Fatty acid metabolism,Amino Acid Metabolism	51, 50, 33, 34, 28, 39
rxn718	4.2.1.17	geneCsal3188	3-hydroxyacyl-CoA dehydratase (3-hydroxyoctadecanoyl-CoA)	3hodcoa <-> h2o + od2coa	Carbohydrate Metabolism,Fatty acid metabolism,Amino Acid Metabolism	51, 50, 33, 34, 28, 39
rxn719	4.2.1.19	geneCsal0519	imidazoleglycerol-phosphate dehydratase	eig3p -> h2o + imacp	Histidine metabolism	51, 50, 33, 34,28, 46, 39
rxn720	4.2.1.2	geneCsal2108	fumarase	fum + h2o <-> malL	TCA cycle variation I , TCA cycle , TCA cycle variation IV , TCA cycle variation II , respiration (anaerobic)	51, 50, 33, 34,28, 46, 39, 37
rxn721	4.2.1.20	geneCsal1261	tryptophan synthase (indoleglycerol phosphate)	3ig3p + serL -> g3p + h2o + trpL	Two-component system - General	51, 50, 33, 34,28, 46, 39, 37
rxn722	4.2.1.20	geneCsal1262	tryptophan synthase (indole)	indole + serL -> h2o + trpL	Phenylalanine, tyrosine and tryptophan biosynthesis	51, 50, 33, 34,28, 46, 39, 37
rxn723	4.2.1.20	geneCsal1262	tryptophan synthase (indoleglycerol phosphate)	3ig3p -> g3p + indole	Phenylalanine, tyrosine and tryptophan biosynthesis	51, 50, 33, 34,28, 46, 39, 37
rxn724	4.2.1.24	geneCsal3279	porphobilinogen synthase	(2) 5aop -> h + (2) h2o + ppbng	Porphyrin and chlorophyll metabolism	51, 50, 33, 34,28, 46, 39, 37
rxn725	4.2.1.25		L-arabinonate dehydratase	arabt <-> 23ddarabt + h2o	valine biosynthesis , isoleucine biosynthesis I (from threonine)	5,6,59,52 , 54, 53
rxn726	4.2.1.3	geneCsal2058	aconitase	cit <-> icit	Reductive carboxylate cycle (CO2 fixation)	51, 50, 33, 34,28, 46, 39, 37
rxn727	4.2.1.3	geneCsal2962	aconitase (half-reaction A, Citrate hydro-lyase)	cit <-> aconC + h2o	Citrate cycle (TCA cycle)	51, 50, 33, 34,28, 46, 39, 37
rxn728	4.2.1.3	geneCsal2962	aconitase (half-reaction B, Isocitrate hydro-lyase)	aconC + h2o <-> icit	Citrate cycle (TCA cycle)	51, 50, 33, 34,28, 46, 39, 37
rxn729	4.2.1.32	geneCsal1834	L(+)-tartrate dehydratase	tartrL -> h2o + oaa	Glyoxylate and dicarboxylate metabolism	51, 50, 33, 34
rxn730	4.2.1.33	geneCsal2452	3-isopropylmalate dehydratase	3c2hmp <-> 2ippm + h2o	Valine, leucine and isoleucine biosynthesis	51, 50, 33, 34,28, 46, 39
rxn731	4.2.1.33	geneCsal2453	2-isopropylmalate hydratase	2ippm + h2o <-> 3c3hmp	Valine, leucine and isoleucine biosynthesis	51, 50, 33, 34,28, 46, 39
rxn732	4.2.1.40	geneCsal2481	glucarate dehydratase	glcr -> 5dh4dglc + h2o	Ascorbate and aldarate metabolism	51, 50, 33, 34
rxn733	4.2.1.41	geneCsal2487	5-dehydro-4-deoxyglucarate dehydratase	5dh4dglc <-> 25dop + h2o + co2	Ascorbate and aldarate metabolism	52 , 54, 53
rxn734	4.2.1.43		2-dehydro-3-deoxy-L-arabinonate dehydratase	23ddarabt <-> 25dixp + h2o		5,6,59,52 , 54, 53
rxn735	4.2.1.51	geneCsal2166	prephenate dehydratase	h + pphn -> co2 + h2o + phpyr	Phenylalanine, tyrosine and tryptophan biosynthesis	51, 50, 33, 34,28, 46, 39, 37
rxn736	4.2.1.52	geneCsal2816	dihydrodipicolinate synthase	aspsa + pyr -> 23dhdp + h + (2) h2o	Lysine biosynthesis	51, 50, 33, 34,46, 39, 37
rxn737	4.2.1.6	geneCsal2606	galactonate dehydratase	galctnD -> 2dh3dgal + h2o	Galactose metabolism	51, 50, 33, 34
rxn738	4.2.1.60	geneCsal0457	3-hydroxyacyl-[acyl-carrier-protein] dehydratase (n-C10:0)	3hdecACP -> h2o + tdec2eACP	Fatty acid biosynthesis	51, 50, 33, 34
rxn739	4.2.1.7	geneCsal1735	altronate hydrolase	altrn -> 2ddglcn + h2o	Pentose and glucuronate interconversions	51, 50, 33, 34
rxn740	4.2.1.70	geneCsal2636	yUMP synthetase	r5p + ura <-> h2o + psd5p	Pyrimidine metabolism	51, 50, 33, 28, 46, 39
rxn741	4.2.1.75	geneCsal3108	uroporphyrinogen-III synthase	hmbil -> h2o + uppg3	Porphyrin and chlorophyll metabolism	51, 50, 33, 34,28, 46, 39, 37
rxn742	4.2.1.79	geneCsal2419	2-methylcitrate dehydratase	2mcit -> 2mcacn + h2o	Propanoate metabolism	51, 50, 33, 34, 28
rxn743	4.2.1.8	geneCsal2980	D-mannonate hydrolyase	mana -> 2ddglcn + h2o	Pentose and glucuronate interconversions	51, 50, 33, 34
rxn744	4.2.1.9	geneCsal2664	dihydroxy-acid dehydratase (2,3-dihydroxy-3-methylbutanoate)	23dhmb -> 3mob + h2o	Valine, leucine and isoleucine biosynthesis	51, 50, 33, 34,28, 46, 39
rxn745	4.2.1.96	geneCsal1321	4a-hydroxytetrahydrobiopterin dehydratase	66e12hp5678h4ahp <-> 66e12hp78h6hp + h2o	phenylalanine degradation I (aerobic)	52 , 54, 53
rxn746	4.2.3.1	geneCsal3009	threonine synthase	h2o + phom -> pi + thrL	threonine biosynthesis from homoserine	51, 50, 33, 34,28, 46, 39, 37
rxn747	4.2.3.3	geneCsal1558	methylglyoxal synthase	dhap -> mthgxl + pi	Pyruvate metabolism	51, 50, 33, 34
rxn748	4.2.3.4	geneCsal0614	3-dehydroquinate synthase	2dda7p -> 3dhq + pi	Phenylalanine, tyrosine and tryptophan biosynthesis	51, 50, 33, 34, 28, 39, 37
rxn749	4.2.3.5	geneCsal2466	chorismate synthase	3psme -> chor + pi	Phenylalanine, tyrosine and tryptophan biosynthesis	51, 50, 33, 34,28, 46, 39, 37
rxn750	4.3.1.12	geneCsal2722	ornithine cyclodeaminase	orn -> nh4 + proL	Arginine and proline metabolism	51, 50, 46, 39
rxn751	4.3.1.17	geneCsal0982	L-serine deaminase	serL -> nh4 + pyr	Glycine, serine and threonine metabolism	51, 50, 33, 34, 28, 39, 37
rxn752	4.3.1.19	geneCsal0020	L-threonine deaminase	thrL -> 2obut + nh4	Glycine, serine and threonine metabolism	51, 50, 33, 34, 28, 39, 37
rxn753	4.3.2.1	geneCsal3110	argininosuccinate lyase	argsuc <-> argL + fum	arginine biosynthesis II (acetyl cycle) , arginine biosynthesis I	51, 50, 33, 34,28, 46, 39, 37
rxn754	4.3.2.2	geneCsal2446	adenylosuccinate lyase	25aics <-> aicar + fum	Purine metabolism	51, 50, 33, 34,28, 46, 39, 37
rxn755	4.3.2.2	geneCsal2446	adenylsuccinate lyase	dcamp <-> amp + fum	Alanine and aspartate metabolism	51, 50, 33, 34,28, 46, 39, 37
rxn756	4.4.1.5	geneCsal0217	lactoylglutathione lyase	gthrd + mthgxl -> lgtS	Pyruvate metabolism	51, 50, 33, 34, 28
rxn757	4.6.1.12	geneCsal2637	2-C-methyl-D-erythritol 2,4-cyclodiphosphate synthase	2p4c2me <-> 2mecdp + cmp	Biosynthesis of steroids	52 , 54, 53
rxn758	4.99.1.1	geneCsal0897	Ferrochelatase	fe2 + ppp9 -> (2) h + pheme	Porphyrin and chlorophyll metabolism	51, 50, 33, 34, 28,37
rxn759	5.1.1.1	geneCsal2629	alanine racemase	alaL <-> alaD	Alanine and aspartate metabolism	51, 50, 33, 34, 39, 37
rxn760	5.1.1.1	geneCsal2629	alanine racemase (irreversible)	alaL -> alaD	D-Alanine metabolism	51, 50, 33, 34, 39, 37
rxn761	5.1.1.13	geneCsal0199	Aspartate racemase	aspL <-> aspD	Alanine and aspartate metabolism	52 , 54, 53
rxn762	5.1.1.3	geneCsal1338	glutamate racemase	gluD <-> gluL	peptidoglycan biosynthesis I , peptidoglycan biosynthesis III	51, 50, 33, 34, 39, 37
rxn763	5.1.1.7	geneCsal3113	diaminopimelate epimerase	26dapLL <-> 26dapM	lysine biosynthesis I	51, 50, 33, 34, 39, 37
rxn764	5.1.2.2	geneCsal2476	Mandelate racemase	mndlS <-> mndlR	Benzoate degradation via hydroxylation	52 , 54, 53
rxn765	5.1.2.3	geneCsal2393	3-hydroxybutyryl-CoA epimerase	3hbcoa <-> R3hbcoa	fatty acid β-oxidation I	52 , 54, 53
rxn766	5.1.3.1	geneCsal2328	ribulose 5-phosphate 3-epimerase	ru5pD <-> xu5pD	Pentose phosphate pathway	51, 50, 33, 34,28, 46, 39, 37
rxn767	5.1.3.12	geneCsal1760	UDP-glucuronate 5'-epimerase	udpglcur <-> udpidu	Nucleotide sugars metabolism	52 , 54, 53
rxn768	5.1.3.2	geneCsal1722	UDPglucose 4-epimerase	udpg <-> udpgal	Galactose metabolism	51, 50, 33, 34,28, 46, 39, 37
rxn769	5.1.3.20	geneCsal0008	ADP-D-glycero-D-manno-heptose epimerase	adphepDD -> adphepLD	Lipopolysaccharide biosynthesis	51, 50, 33, 34, 39, 37
rxn770	5.1.3.3	geneCsal0799	aldose-1-epimerase	galbD -> gal	Glycolysis / Gluconeogenesis	51, 50, 33, 34
rxn771	5.2.1.2	geneCsal2205	maleylacetoacetate isomerase	4mlacac -> 4fumacac		51, 50, 33, 28
rxn772	5.2.1.8	geneCsal0918	Peptidylprolyl isomerase	ppro180 <-> ppro0		52 , 54, 53
rxn773	5.3.1.1	geneCsal3078	triose-phosphate isomerase	dhap <-> g3p	glycolysis I , glycolysis II , Calvin-Benson-Bassham cycle , glycolysis III (Thermotoga)	51, 50, 33, 34,28, 46, 39, 37
rxn774	5.3.1.13	geneCsal2221	arabinose-5-phosphate isomerase	ru5pD <-> ara5p	CMP-KDO biosynthesis I	51, 50, 33, 34, 37
rxn775	5.3.1.16	geneCsal0517	1-(5-phosphoribosyl)-5-[(5-phosphoribosylamino)methylideneamino)imidazole-4-carboxamide isomerase	prfp <-> prlp	histidine biosynthesis	51, 50, 33, 34,28, 46, 39
rxn776	5.3.1.16	geneCsal0517	1-(5-phosphoribosyl)-5-[(5-phosphoribosylamino)methylideneamino)imidazole-4-carboxamide isomerase (irreversible)	prfp -> prlp	histidine biosynthesis	51, 50, 33, 34,28, 46, 39
rxn777	5.3.1.22	geneCsal3181	hydroxypyruvate isomerase	hpyr <-> 2h3oppan	Glyoxylate and dicarboxylate metabolism	51, 50, 33, 34
rxn778	5.3.1.24	geneCsal1260	phosphoribosylanthranilate isomerase (irreversible)	pran -> 2cpr5p	tryptophan biosynthesis	51, 50, 33, 34,28, 46, 39, 37
rxn779	5.3.1.26	geneCsal0757	galactose-6-phosphate isomerase	dgal6p <-> tag6pD	Pentose phosphate pathway	51, 50, 39
rxn780	5.3.1.6	geneCsal0019	ribose-5-phosphate isomerase	r5p <-> ru5pD	superpathway of gluconate degradation , Calvin-Benson-Bassham cycle , pentose phosphate pathway (non-oxidative branch)	51, 50, 33, 34,28, 46, 39, 37
rxn781	5.3.1.7		Mannose isomerase	man <-> fru		52 , 54, 53
rxn782	5.3.1.9	geneCsal0932	glucose-6-phosphate isomerase	g6p <-> f6p	glycolysis I , gluconeogenesis I , GDP-mannose biosynthesis I , glycolysis III (Thermotoga) , formaldehyde oxidation I , GDP-mannose biosynthesis II , homolactic fermentation	51, 50, 33, 34,28, 46, 39, 37
rxn783	5.3.1.9	geneCsal0932	Glucose-6-phosphate isomerase	g6p <-> g6pB	glycolysis I , gluconeogenesis I , GDP-mannose biosynthesis I , glycolysis III (Thermotoga) , formaldehyde oxidation I , GDP-mannose biosynthesis II , homolactic fermentation	51, 50, 33, 34,28, 46, 39, 37
rxn784	5.3.1.9	geneCsal0932	Glucose-6-phosphate isomerase	g6pB <-> f6pB	glycolysis I , gluconeogenesis I , GDP-mannose biosynthesis I , glycolysis III (Thermotoga) , formaldehyde oxidation I , GDP-mannose biosynthesis II , homolactic fermentation	51, 50, 33, 34,28, 46, 39, 37
rxn785	5.3.3.10	geneCsal1737	5-carboxymethyl-2-hydroxymuconate Delta-isomerase	5cm2hmc <-> 5c2oh3edt	4-hydroxyphenylacetate degradation	52 , 54, 53
rxn786	5.3.3.2	geneCsal2826	isopentenyl-diphosphate D-isomerase	ipdp <-> dmpp	methylerythritol phosphate pathway	51, 50, 33, 34, 28, 39
rxn787	5.3.3.2	geneCsal2826	isopentenyl-diphosphate D-isomerase	ipdp -> dmpp	methylerythritol phosphate pathway	51, 50, 33, 34, 28, 39
rxn788	5.4.2.1	geneCsal0046	phosphoglycerate mutase	2pg <-> 3pg	glycolysis I , glycolysis II , gluconeogenesis I , glycolysis III (Thermotoga)	51, 50, 33, 34,28, 46, 39, 37
rxn789	5.4.2.10	geneCsal3079	phosphoglucosamine mutase	gam1p <-> gam6p	UDP-N-acetyl-D-glucosamine biosynthesis I	51, 50, 33, 34,28, 46, 39, 37
rxn790	5.4.2.7	geneCsal0829	phosphopentomutase	r1p <-> r5p	pyrimidine deoxyribonucleosides degradation , degradation of purine ribonucleosides	51, 50, 33, 34, 28, 39, 37
rxn791	5.4.2.7	geneCsal0829	phosphopentomutase 2 (deoxyribose)	2dr1p <-> 2dr5p	pyrimidine deoxyribonucleosides degradation , degradation of purine ribonucleosides	51, 50, 33, 34, 28, 39, 37
rxn792	5.4.2.8	geneCsal2983	phosphomannomutase	man1p <-> man6p	colanic acid building blocks biosynthesis , GDP-mannose biosynthesis I , GDP-mannose biosynthesis II	51, 50, 33, 34,28, 46, 39, 37
rxn793	5.4.3.8	geneCsal3304	glutamate-1-semialdehyde aminotransferase	glu1sa <-> 5aop	tetrapyrrole biosynthesis I	51, 50, 33, 34,46, 39, 37
rxn794	5.4.3.8	geneCsal3304	glutamate-1-semialdehyde aminotransferase	glu1sa -> 5aop	tetrapyrrole biosynthesis I	51, 50, 33, 34,46, 39, 37
rxn795	5.4.99.5	geneCsal2166	chorismate mutase	chor -> pphn	phenylalanine biosynthesis I	51, 50, 33, 34,28, 46, 39, 37
rxn796	5.5.1.2	geneCsal0298	3-carboxy-cis,cis-muconate cycloisomerase	2c25h5of2ac <-> ccbtd124clt	protocatechuate degradation II (ortho-cleavage pathway)	52 , 54, 53
rxn797	6.1.1.1	geneCsal3050	tyrosyl-tRNA synthetase	atp + trnatyr + tyrL -> amp + ppi + tyrtrna	tRNA charging pathway	51, 50, 33, 34, 28, 46
rxn798	6.1.1.10	geneCsal2120	Methionyl-tRNA synthetase	atp + metL + trnamet -> amp + mettrna + ppi	tRNA charging pathway	51, 50, 33, 34,28, 46, 39
rxn799	6.1.1.11	geneCsal2315	Seryl-tRNA synthetase	atp + serL + trnaser -> amp + ppi + sertrna	tRNA charging pathway	51, 50, 33, 34,28, 46, 39
rxn800	6.1.1.11	geneCsal2315	Seryl-tRNA synthetase (selenocystein)	atp + serL + trnasecys -> amp + ppi + sertrna(sec)	tRNA charging pathway	51, 50, 33, 34,28, 46, 39
rxn801	6.1.1.12	geneCsal1844	Aspartyl-tRNA synthetase	aspL + atp + trnaasp -> amp + asptrna + ppi	tRNA charging pathway	51, 50, 33, 34,28, 46, 39
rxn802	6.1.1.14	geneCsal0006	Glycyl-tRNA synthetase	atp + gly + trnagly -> amp + glytrna + ppi	tRNA charging pathway	51, 50, 33, 34,28, 46, 39
rxn803	6.1.1.15	geneCsal2139	Prolyl-tRNA synthetase	atp + proL + trnapro -> amp + ppi + protrna	tRNA charging pathway	51, 50, 33, 34, 28, 46
rxn804	6.1.1.16	geneCsal2051	Cysteinyl-tRNA synthetase	atp + cysL + trnacys -> amp + cystrna + ppi	tRNA charging pathway	51, 50, 33, 34,28, 46, 39
rxn805	6.1.1.17	geneCsal1211	Glutamyl-tRNA synthetase	atp + gluL + trnaglu -> amp + glutrna + ppi	tRNA charging pathway	51, 50, 33, 34,28, 46, 39, 37
rxn806	6.1.1.18	geneCsal2052	Glutaminyl-tRNA synthetase	atp + glnL + trnagln -> amp + glntrna + ppi	tRNA charging pathway	51, 50, 33, 34, 28
rxn807	6.1.1.19	geneCsal0602	Arginyl-tRNA synthetase	argL + atp + trnaarg -> amp + argtrna + ppi	tRNA charging pathway	51, 50, 33, 34,28, 46, 39
rxn808	6.1.1.2	geneCsal2965	Tryptophanyl-tRNA synthetase	atp + trnatrp + trpL -> amp + ppi + trptrna	tRNA charging pathway	51, 50, 33, 34, 28, 46
rxn809	6.1.1.20	geneCsal1804	Phenylalanyl-tRNA synthetase	atp + pheL + trnaphe -> amp + phetrna + ppi	tRNA charging pathway	51, 50, 33, 34, 28, 46
rxn810	6.1.1.21	geneCsal2855	Histidyl-tRNA synthetase	atp + hisL + trnahis -> amp + histrna + ppi	tRNA charging pathway	51, 50, 33, 34, 28, 46
rxn811	6.1.1.3	geneCsal1799	Threonyl-tRNA synthetase	atp + thrL + trnathr -> amp + ppi + thrtrna	tRNA charging pathway	51, 50, 33, 34,28, 46, 39
rxn812	6.1.1.4	geneCsal2344	Leucyl-tRNA synthetase	atp + leuL + trnaleu -> amp + leutrna + ppi	tRNA charging pathway	51, 50, 33, 34, 28, 46
rxn813	6.1.1.5	geneCsal0481	Isoleucyl-tRNA synthetase	atp + ileL + trnaile -> amp + iletrna + ppi	tRNA charging pathway	51, 50, 33, 34,28, 46, 39
rxn814	6.1.1.6	geneCsal2997	Lysyl-tRNA synthetase	atp + lysL + trnalys -> amp + lystrna + ppi	tRNA charging pathway	51, 50, 33, 34,28, 46, 39
rxn815	6.1.1.7	geneCsal0625	Alanyl-tRNA synthetase	alaL + atp + trnaala -> alatrna + amp + ppi	tRNA charging pathway	51, 50, 33, 34,28, 46, 39
rxn816	6.1.1.9	geneCsal2922	Valyl-tRNA synthetase	atp + trnaval + valL -> amp + ppi + valtrna	tRNA charging pathway	51, 50, 33, 34, 28, 46
rxn817	6.2.1.1	geneCsal0865	acetyl-CoA synthetase	ac + atp + coa -> accoa + amp + ppi	2-methylcitrate cycle I , acetate conversion to acetyl-CoA , oxidative ethanol degradation I	51, 50, 33, 34,28, 46, 39, 37
rxn818	6.2.1.16	geneCsal1820	Acetoacetate--CoA ligase	atp+ acac+ coa <-> amp + ppi + accoa	Butanoate metabolism	52 , 54, 53
rxn819	6.2.1.26	geneCsal2751	o-succinylbenzoate-CoA ligase	atp + coa + sucbz -> amp + ppi + sbzcoa	Ubiquinone biosynthesis	51, 50, 33, 34, 39, 37
rxn820	6.2.1.3	geneCsal1468	fatty-acid--CoA ligase (octadecenoate)	atp + coa + ocdcea <-> amp + odecoa + ppi	fatty acid β-oxidation I	51, 50, 33, 34, 28, 39
rxn821	6.2.1.3	geneCsal1468	fatty-acid--CoA ligase (octadecanoate)	atp + coa + ocdca <-> amp + ppi + stcoa	fatty acid β-oxidation I	51, 50, 33, 34, 28, 39
rxn822	6.2.1.3	geneCsal1468	fatty-acid--CoA ligase (hexadecenoate)	atp + coa + hdcea <-> amp + hdcoa + ppi	fatty acid β-oxidation I	51, 50, 33, 34, 28, 39
rxn823	6.2.1.3	geneCsal1468	fatty-acid--CoA ligase (hexadecanoate)	atp + coa + hdca <-> amp + pmtcoa + ppi	fatty acid β-oxidation I	51, 50, 33, 34, 28, 39
rxn824	6.2.1.3	geneCsal1468	fatty-acid--CoA ligase (tetradecenoate)	atp + coa + ttdcea <-> amp + ppi + tdecoa	fatty acid β-oxidation I	51, 50, 33, 34, 28, 39
rxn825	6.2.1.3	geneCsal1468	fatty-acid--CoA ligase (tetradecanoate)	atp + coa + ttdca <-> amp + ppi + tdcoa	fatty acid β-oxidation I	51, 50, 33, 34, 28, 39
rxn826	6.2.1.3	geneCsal1468	fatty-acid--CoA ligase (decanoate), peroxisomal	atp + coa + dca <-> amp + dcacoa + ppi	fatty acid β-oxidation I	51, 50, 33, 34, 28, 39
rxn827	6.2.1.3	geneCsal1468	fatty-acid--CoA ligase (dodecanoate), peroxisomal	atp + coa + ddca <-> amp + ddcacoa + ppi	fatty acid β-oxidation I	51, 50, 33, 34, 28, 39
rxn828	6.2.1.3	geneCsal1468	fatty-acid--CoA ligase (n-C24:0), peroxisomal	atp + coa + ttc <-> amp + ppi + ttccoa	fatty acid β-oxidation I	51, 50, 33, 34, 28, 39
rxn829	6.2.1.3	geneCsal1468	fatty-acid--CoA ligase (n-C26:0), peroxisomal	atp + coa + hexc <-> amp + hexccoa + ppi	fatty acid β-oxidation I	51, 50, 33, 34, 28, 39
rxn830	6.2.1.3	geneCsal1468	fatty-acid--CoA ligase (octadecynoate)	atp + coa + ocdcya <-> amp + ocdycacoa + ppi	fatty acid β-oxidation I	51, 50, 33, 34, 28, 39
rxn831	6.2.1.3	geneCsal1468	fatty-acid-CoA ligase (dodecanoate transport via vectoral Co-A coupling)	atp + coa + ddca + h -> amp + ddcacoa + h + ppi	fatty acid β-oxidation I	51, 50, 33, 34, 28, 39
rxn832	6.2.1.3	geneCsal1468	fatty-acid-CoA ligase (decanoate transport via vectoral Co-A coupling)	atp + coa + dca + h -> amp + dcacoa + h + ppi	fatty acid β-oxidation I	51, 50, 33, 34, 28, 39
rxn833	6.2.1.3	geneCsal1468	fatty-acid-CoA ligase (tetradecanoate transport via vectoral Co-A coupling)	atp + coa + h + ttdca -> amp + h + ppi + tdcoa	fatty acid β-oxidation I	51, 50, 33, 34, 28, 39
rxn834	6.2.1.3	geneCsal1468	fatty-acid-CoA ligase (hexadecanoate transport via vectoral Co-A coupling)	atp + coa + h + hdca -> amp + h + pmtcoa + ppi	fatty acid β-oxidation I	51, 50, 33, 34, 28, 39
rxn835	6.2.1.3	geneCsal1468	fatty-acid-CoA ligase (octadecenoate transport via vectoral Co-A coupling)	atp + coa + h + ocdcea -> amp + h + odecoa + ppi	fatty acid β-oxidation I	51, 50, 33, 34, 28, 39
rxn836	6.2.1.3	geneCsal1468	fatty-acid-CoA ligase (octadecanoate transport via vectoral Co-A coupling)	atp + coa + h + ocdca -> amp + h + ppi + stcoa	fatty acid β-oxidation I	51, 50, 33, 34, 28, 39
rxn837	6.2.1.3	geneCsal1468	fatty-acid-CoA ligase (octanoate transport via vectoral Co-A coupling)	atp + coa + h + octa -> amp + h + occoa + ppi	fatty acid β-oxidation I	51, 50, 33, 34, 28, 39
rxn838	6.2.1.3	geneCsal1468	fatty-acid-CoA ligase (hexanoate transport via vectoral Co-A coupling)	atp + coa + h + hxa -> amp + h + hxcoa + ppi	fatty acid β-oxidation I	51, 50, 33, 34, 28, 39
rxn839	6.2.1.3	geneCsal1468	fatty-acid-CoA ligase (tetradecenoate transport via vectoral Co-A coupling)	atp + coa + h + ttdcea -> amp + h + ppi + tdecoa	fatty acid β-oxidation I	51, 50, 33, 34, 28, 39
rxn840	6.2.1.3	geneCsal1468	fatty-acid-CoA ligase (hexadecenoate transport via vectoral Co-A coupling)	atp + coa + h + hdcea -> amp + h + hdcoa + ppi	fatty acid β-oxidation I	51, 50, 33, 34, 28, 39
rxn841	6.2.1.5	geneCsal1220	succinyl-CoA synthetase (ADP-forming)	atp + coa + succ <-> adp + pi + succoa	TCA cycle , TCA cycle variation IV	51, 50, 33, 34, 28, 39
rxn842	6.3.1.2	geneCsal1181	glutamine synthetase	atp + gluL + nh4 -> adp + glnL + h + pi	nitrate reduction V (assimilatory) , glutamine biosynthesis	51, 50, 33, 34,28, 46, 39, 37
rxn843	6.3.2.1	geneCsal3066	pantothenate synthase	alaB + atp + pantR -> amp + h + pntoR + ppi	peptidoglycan biosynthesis III , peptidoglycan biosynthesis I	51, 50, 33, 34,28, 46, 39, 37
rxn844	6.3.2.10	geneCsal2194	UDP-N-acetylmuramoyl-tripeptide--D-alanyl-D-alanine ligase	atp + udpamaggl <-> adp + pi + udpamagglaa	peptidoglycan biosynthesis III , peptidoglycan biosynthesis I	52 , 54, 53
rxn845	6.3.2.12	geneCsal1264	dihydrofolate synthase	atp + dhpt + gluL -> adp + dhf + pi	peptidoglycan biosynthesis I , peptidoglycan biosynthesis III	51, 50, 33, 34,28, 46, 39, 37
rxn846	6.3.2.12	geneCsal1264	dihydrofolate synthase	atp + dhpt + gluL -> adp + dhf + h + pi	peptidoglycan biosynthesis I , peptidoglycan biosynthesis III	51, 50, 33, 34,28, 46, 39, 37
rxn847	6.3.2.13	geneCsal2195	UDP-N-acetylmuramoyl-L-alanyl-D-glutamyl-meso-2,6-diaminopimelate synthetase	26dapM + atp + uamag -> adp + h + pi + ugmd	peptidoglycan biosynthesis I , peptidoglycan biosynthesis III	51, 50, 33, 34, 39, 37
rxn848	6.3.2.3	geneCsal0057	glutathione synthetase	atp + glucys + gly -> adp + gthrd + h + pi	glutathione biosynthesis	51, 50, 33, 34, 28
rxn849	6.3.2.4	geneCsal2188	D-alanine-D-alanine ligase (reversible)	(2) alaD + atp <-> adp + alaala + h + pi	peptidoglycan biosynthesis I , peptidoglycan biosynthesis III	51, 50, 33, 34, 39, 37
rxn850	6.3.2.5	geneCsal2981	phosphopantothenate-cysteine ligase	4ppan + ctp + cysL -> 4ppcys + cmp + h + ppi	coenzyme A biosynthesis	51, 50, 33, 34,28, 46, 39, 37
rxn851	6.3.2.6	geneCsal2813	phosphoribosylaminoimidazolesuccinocarboxamide synthase	5aizc + aspL + atp <-> 25aics + adp + h + pi	Purine metabolism	51, 50, 33, 34,28, 46, 39, 37
rxn852	6.3.2.6	geneCsal2813	phosphoribosylaminoimidazolesuccinocarboxamide synthase	5aizc + aspL + atp -> 25aics + adp + h + pi	Purine metabolism	51, 50, 33, 34,28, 46, 39, 37
rxn853	6.3.2.8	geneCsal2189	UDP-N-acetylmuramoyl-L-alanine synthetase	alaL + atp + uamr -> adp + h + pi + uama	peptidoglycan biosynthesis I , peptidoglycan biosynthesis III	51, 50, 33, 34, 39, 37
rxn854	6.3.2.9	geneCsal2192	UDP-N-acetylmuramoyl-L-alanyl-D-glutamate synthetase	atp + gluD + uama -> adp + h + pi + uamag	peptidoglycan biosynthesis I , peptidoglycan biosynthesis III	51, 50, 33, 34, 39, 37
rxn855	6.3.3.1	geneCsal2112	phosphoribosylaminoimidazole synthase	atp + fpram -> adp + air + (2) h + pi	5-aminoimidazole ribonucleotide biosynthesis II	51, 50, 33, 34,28, 46, 39, 37
rxn856	6.3.3.2	geneCsal0021	5-formethyltetrahydrofolate cyclo-ligase	5fthf + atp -> adp + methf + pi	formylTHF biosynthesis II , folate transformations	51, 50, 33, 28
rxn857	6.3.3.3	geneCsal1163	dethiobiotin synthase	atp + co2 + dann -> adp + dtbt + (3) h + pi	biotin biosynthesis I	51, 50, 33, 34,28, 46, 39, 37
rxn858	6.3.3.3	geneCsal1163	dethiobiotin synthase	atp + co2 + dann <-> adp + dtbt + (3) h + pi	biotin biosynthesis I	51, 50, 33, 34,28, 46, 39, 37
rxn859	6.3.4.13	geneCsal0909	phosphoribosylglycinamide synthase	atp + gly + pram <-> adp + gar + h + pi	biotin-carboxyl carrier protein	51, 50, 33, 34,28, 46, 39, 37
rxn860	6.3.4.14	geneCsal2285	Biotin carboxylase	atp + btncCP + co2 <-> adp + pi + cbtncCP	biotin-carboxyl carrier protein	52 , 54, 53
rxn861	6.3.4.15	geneCsal0406	biotin-[acetyl-CoA-carboxylase] ligase	atp + btn + h -> btamp + ppi	Biotin metabolism	51, 50, 46, 39, 37
rxn862	6.3.4.16	geneCsal3085	Carbamoyl-phosphate synthase (ammonia)	(2) atp + nh3 + co2 + h2o <-> (2) adp + pi + cbp	Urea cycle and metabolism of amino groups	52 , 54, 53
rxn863	6.3.4.2	geneCsal0617	CTP synthase (glutamine)	atp + glnL + h2o + utp -> adp + ctp + gluL + (2) h + pi	Pyrimidine metabolism	51, 50, 33, 34,28, 46, 39, 37
rxn864	6.3.4.2	geneCsal0617	CTP synthase (NH3)	atp + nh4 + utp -> adp + ctp + (2) h + pi	Pyrimidine metabolism	51, 50, 33, 34,28, 46, 39, 37
rxn865	6.3.4.4	geneCsal1282	adenylosuccinate synthase	aspL + gtp + imp -> dcamp + gdp + (2) h + pi	adenosine nucleotides de novo biosynthesis	51, 50, 33, 34,28, 46, 39, 37
rxn866	6.3.4.5	geneCsal2127	argininosuccinate synthase	aspL + atp + citrL -> amp + argsuc + h + ppi	arginine biosynthesis II (acetyl cycle) , arginine biosynthesis I	51, 50, 33, 34,28, 46, 39, 37
rxn867	6.3.4.5	geneCsal2127	argininosuccinate synthase, reversible	aspL + atp + citrL <-> amp + argsuc + h + ppi	arginine biosynthesis II (acetyl cycle) , arginine biosynthesis I	51, 50, 33, 34,28, 46, 39, 37
rxn868	6.3.5.1	geneCsal0495	NAD synthase (glutamine-hydrolysing)	atp + dnad + glnL + h2o -> amp + gluL + h + nad + ppi	NAD salvage pathway I	51, 50, 46
rxn869	6.3.5.2	geneCsal0731	GMP synthase	atp + glnL + h2o + xmp -> amp + gluL + gmp + (2) h + ppi	Purine metabolism	51, 50, 33, 34,28, 46, 39, 37
rxn870	6.3.5.3	geneCsal0841	phosphoribosylformylglycinamidine synthase	atp + fgam + glnL + h2o -> adp + fpram + gluL + h + pi	arginine biosynthesis II (acetyl cycle)	51, 50, 33, 34,28, 46, 39, 37
rxn871	6.3.5.5	geneCsal3086	carbamoyl-phosphate synthase (glutamine-hydrolysing)	(2) atp + glnL + h2o + hco3 -> (2) adp + cbp + gluL + (2) h + pi	tetrahydrofolate biosynthesis	51, 50, 33, 34,28, 46, 39, 37
rxn872	6.3.5.8	geneCsal2424	Aminodeoxychorismate synthase	chor + glnL <-> 4adcho + gluL	tetrahydrofolate biosynthesis	52 , 54, 53
rxn873	6.4.1.1	geneCsal1555	pyruvate carboxylase	atp + hco3 + pyr -> adp + h + oaa + pi	Citrate cycle (TCA cycle)	51, 50, 33, 28, 46, 39
rxn874	6.4.1.2	geneCsal0579	acetyl-CoA carboxylase	accoa + atp + hco3 -> adp + h + malcoa + pi	Fatty Acids and Lipids Biosynthesis	51, 50, 33, 34, 28, 39, 37
rxn875	6.4.1.2	geneCsal0579	acetyl-CoA carboxylase, reversible reaction	accoa + atp + hco3 <-> adp + h + malcoa + pi	Fatty Acids and Lipids Biosynthesis	51, 50, 33, 34, 28, 39, 37
rxn876	6.5.1.2	geneCsal0703	DNA ligase (nad)	nad + drntn + drntm <-> amp + nadnt + drntnm	DNA replication	52 , 54, 53
rxn877		geneCsal1728	D-Glucose exchange	glcDxt <-> glcD		5,6 ,59
rxn878			H2O exchange	h2oxt <-> h2o
rxn879		geneCsal0712	Phosphate exchange	pixt <-> pi		53
rxn880			H+ exchange	hxt <-> h
rxn881		geneCsal1728	D-glucose transport in via proton symport	glcDxt + h -> glcD + h		53,5, 6, 59
rxn882		geneCsal1728	D-glucose transport via PEP:Pyr PTS	glcD + pep -> g6p + pyr		53,5, 6, 59
rxn883		geneCsal1728	Sucrose exchange	sucrxt <-> sucr		5,6 ,59,53
rxn884		geneCsal1728	sucrose transport in via proton symport	h + sucrxt -> h + sucr		5,6 ,59,53
rxn885		geneCsal1728	sucrose transport via PEP:Pyr PTS	pep + sucr -> pyr + suc6p		5,6 ,59,53
rxn886			Ex_1R2S12hphtn12ol	1R2S12hphtn12olxt <-> 1R2S12hphtn12ol
rxn887			Ex_23dhmp	23dhmpxt <-> 23dhmp
rxn888			Ex_2a3o4phobut2S	2a3o4phobut2Sxt <-> 2a3o4phobut2S
rxn889			Ex_2aacdL	2aacdLxt <-> 2aacdL
rxn890			Ex_2agpe120	2agpe120xt <-> 2agpe120
rxn891			Ex_2agpe140	2agpe140xt <-> 2agpe140
rxn892			Ex_2agpe141	2agpe141xt <-> 2agpe141
rxn893			Ex_2agpe160	2agpe160xt <-> 2agpe160
rxn894			Ex_2agpe161	2agpe161xt <-> 2agpe161
rxn895			Ex_2agpe180	2agpe180xt <-> 2agpe180
rxn896			Ex_2agpe181	2agpe181xt <-> 2agpe181
rxn897			Ex_2agpg120	2agpg120xt <-> 2agpg120
rxn898			Ex_2agpg140	2agpg140xt <-> 2agpg140
rxn899			Ex_2agpg141	2agpg141xt <-> 2agpg141
rxn900			Ex_2agpg160	2agpg160xt <-> 2agpg160
rxn901			Ex_2agpg161	2agpg161xt <-> 2agpg161
rxn902			Ex_2agpg180	2agpg180xt <-> 2agpg180
rxn903			Ex_2agpg181	2agpg181xt <-> 2agpg181
rxn904			Ex_2aobut	2aobutxt <-> 2aobut
rxn905			Ex_2aomsa	2aomsaxt <-> 2aomsa
rxn906			Ex_2Bhgibberellin1	2Bhgibberellin1xt <-> 2Bhgibberellin1
rxn907			Ex_2ddecg3p	2ddecg3pxt <-> 2ddecg3p
rxn908			Ex_2hdec9eg3p	2hdec9eg3pxt <-> 2hdec9eg3p
rxn909			Ex_2hdecg3p	2hdecg3pxt <-> 2hdecg3p
rxn910			Ex_2hmcsa	2hmcsaxt <-> 2hmcsa
rxn911			Ex_2ins	2insxt <-> 2ins
rxn912			Ex_2mcacn	2mcacnxt <-> 2mcacn
rxn913			Ex_2mecdp	2mecdpxt <-> 2mecdp
rxn914			Ex_2oac	2oacxt <-> 2oac
rxn915			Ex_2obut	2obutxt <-> 2obut
rxn916			Ex_2odec11eg3p	2odec11eg3pxt <-> 2odec11eg3p
rxn917			Ex_2odecg3p	2odecg3pxt <-> 2odecg3p
rxn918			Ex_2R3Shcit	2R3Shcitxt <-> 2R3Shcit
rxn919			Ex_2S2ippylt	2S2ippyltxt <-> 2S2ippylt
rxn920			Ex_2tdec7eg3p	2tdec7eg3pxt <-> 2tdec7eg3p
rxn921			Ex_2tdecg3p	2tdecg3pxt <-> 2tdecg3p
rxn922			Ex_35chcatec	35chcatecxt <-> 35chcatec
rxn923			Ex_3aacoa	3aacoaxt <-> 3aacoa
rxn924			Ex_3c3hmp	3c3hmpxt <-> 3c3hmp
rxn925			Ex_3c4mop	3c4mopxt <-> 3c4mop
rxn926			Ex_3cccmc	3cccmcxt <-> 3cccmc
rxn927			Ex_3dah7p	3dah7pxt <-> 3dah7p
rxn928			Ex_3h4tmambut	3h4tmambutxt <-> 3h4tmambut
rxn929			Ex_3haACP	3haACPxt <-> 3haACP
rxn930			Ex_3hcddec5eACP	3hcddec5eACPxt <-> 3hcddec5eACP
rxn931			Ex_3hcmrs7eACP	3hcmrs7eACPxt <-> 3hcmrs7eACP
rxn932			Ex_3hcpalm9eACP	3hcpalm9eACPxt <-> 3hcpalm9eACP
rxn933			Ex_3hcvac11eACP	3hcvac11eACPxt <-> 3hcvac11eACP
rxn934			Ex_3hddecACP	3hddecACPxt <-> 3hddecACP
rxn935			Ex_3hhe	3hhexACPxt <-> 3hhexACP
rxn936			Ex_3hoctaACP	3hoctaACPxt <-> 3hoctaACP
rxn937			Ex_3hoctACP	3hoctACPxt <-> 3hoctACP
rxn938			Ex_3hpalmACP	3hpalmACPxt <-> 3hpalmACP
rxn939			Ex_3hppyr	3hppyrxt <-> 3hppyr
rxn940			Ex_3mbut2ecoa	3mbut2ecoaxt <-> 3mbut2ecoa
rxn941			Ex_3mop	3mopxt <-> 3mop
rxn942			Ex_4c2hmcsa	4c2hmcsaxt <-> 4c2hmcsa
rxn943			Ex_4h2oglt	4h2ogltxt <-> 4h2oglt
rxn944			Ex_4hbzcoa	4hbzcoaxt <-> 4hbzcoa
rxn945			Ex_4hproLT	4hproLTxt <-> 4hproLT
rxn946			Ex_4oh2edt	4oh2edtxt <-> 4oh2edt
rxn947			Ex_5aprbu	5aprbuxt <-> 5aprbu
rxn948			Ex_5c2oh3edt	5c2oh3edtxt <-> 5c2oh3edt
rxn949			Ex_5htptm	5htptmxt <-> 5htptm
rxn950			Ex_5mta	5mtaxt <-> 5mta
rxn951			Ex_66e12hp78h6hp	66e12hp78h6hpxt <-> 66e12hp78h6hp
rxn952			Ex_67htd	67htdxt <-> 67htd
rxn953			Ex_aacdD	aacdDxt <-> aacdD
rxn954			Ex_aalc	aalcxt -> aalc
rxn955			Ex_aald	aaldxt <-> aald
rxn956			Ex_aalggluL	aalggluLxt <-> aalggluL
rxn957			Ex_acac	acacxt <-> acac
rxn958			Ex_acd	acdxt <-> acd
rxn959			Ex_acetone	acetonext <-> acetone
rxn960			Ex_achms	achmsxt <-> achms
rxn961			Ex_acmam	acmamxt <-> acmam
rxn962			Ex_acmanap	acmanapxt <-> acmanap
rxn963			Ex_acptrd	acptrdxt <-> acptrd
rxn964			Ex_ac	acxt -> ac		5, 6, 59
rxn965			Ex_adocbi	adocbixt <-> adocbi
rxn966			Ex_adocbl	adocblxt <-> adocbl
rxn967			Ex_adphepLD	adphepLDxt <-> adphepLD
rxn968			Ex_ahdt	ahdtxt <-> ahdt
rxn969			Ex_alaala	alaalaxt <-> alaala
rxn970			Ex_alatrna	alatrnaxt <-> alatrna
rxn971			Ex_alc	alcxt <-> alc
rxn972			Ex_alggluL	alggluLxt -> alggluL
rxn973			Ex_alk2el	alk2elxt <-> alk2el
rxn974			Ex_altrn	altrnxt -> altrn
rxn975			Ex_amob	amobxt <-> amob
rxn976			Ex_ap4a	ap4axt -> ap4a
rxn977			Ex_apoACP	apoACPxt <-> apoACP
rxn978		geneCsal1728	Ex_ara	araxt -> ara		5,6,59,53
rxn979			Ex_argL	argLxt -> argL		5,6 ,59
rxn980			Ex_argP	argPxt <-> argP
rxn981			Ex_asnL	asnLxt -> asnL		5,6 ,59
rxn982			Ex_aso3	aso3xt <-> aso3
rxn983			Ex_asptrna	asptrnaxt <-> asptrna
rxn984			Ex_athrL	athrLxt -> athrL
rxn985			Ex_atr	atrxt -> atr
rxn986			Ex_b2coa	b2coaxt <-> b2coa
rxn987			Ex_b2eylcoa	b2eylcoaxt <-> b2eylcoa
rxn988			Ex_bgly	bglyxt -> bgly
rxn989			Ex_btamp	btampxt <-> btamp
rxn990			Ex_btncCP	btncCPxt -> btncCP
rxn991			Ex_butACP	butACPxt -> butACP
rxn992			Ex_bz	bzxt <-> bz
rxn993			Ex_c45dhchddc	c45dhchddcxt <-> c45dhchddc
rxn994			Ex_carn	carnxt -> carn
rxn995			Ex_cbasp	cbaspxt <-> cbasp
rxn996			Ex_cbdpmd	cbdpmdxt -> cbdpmd
rxn997			Ex_cbi	cbixt -> cbi
rxn998			Ex_cbl1	cbl1xt -> cbl1
rxn999			Ex_cbtncCP	cbtncCPxt <-> cbtncCP
rxn1000			Ex_ccbtd124clt	ccbtd124cltxt <-> ccbtd124clt
rxn1001			Ex_cddec5eACP	cddec5eACPxt -> cddec5eACP
rxn1002			Ex_cdec3eACP	cdec3eACPxt -> cdec3eACP
rxn1003			Ex_ce	cext -> ce
rxn1004		geneCsal0223	Ex_chol	cholxt -> chol		5, 6, 53, 59
rxn1005		geneCsal0223	Ex_chol	cholxt <-> chol		5, 6, 53, 59
rxn1006			Ex_chpylda	chpyldaxt -> chpylda
rxn1007			Ex_cit	citxt -> cit		5,6 ,59
rxn1008			Ex_ckdo	ckdoxt <-> ckdo
rxn1009			Ex_cl	clxt -> cl
rxn1010			Ex_coacd	coacdxt <-> coacd
rxn1011			Ex_cpe160	cpe160xt <-> cpe160
rxn1012			Ex_cpe180	cpe180xt <-> cpe180
rxn1013			Ex_cpg160	cpg160xt <-> cpg160
rxn1014			Ex_cpg180	cpg180xt <-> cpg180
rxn1015			Ex_csn	csnxt -> csn
rxn1016			Ex_c	cxxt <-> cx
rxn1017			Ex_cyan	cyanxt -> cyan
rxn1018			Ex_cystL	cystLxt <-> cystL
rxn1019			Ex_cystL	cystLxt -> cystL
rxn1020			Ex_cystrna	cystrnaxt <-> cystrna
rxn1021			Ex_cytd	cytdxt -> cytd
rxn1022			Ex_dad2	dad2xt -> dad2
rxn1023			Ex_dad5	dad5xt <-> dad5
rxn1024			Ex_db4p	db4pxt -> db4p
rxn1025			Ex_dc2coa	dc2coaxt <-> dc2coa
rxn1026			Ex_dcaACP	dcaACPxt -> dcaACP
rxn1027			Ex_dca	dcaxt -> dca
rxn1028			Ex_dcmp	dcmpxt -> dcmp
rxn1029			Ex_dd2coa	dd2coaxt <-> dd2coa
rxn1030			Ex_ddcaACP	ddcaACPxt -> ddcaACP
rxn1031			Ex_decdp	decdpxt -> decdp
rxn1032			Ex_dgal6p	dgal6pxt -> dgal6p
rxn1033			Ex_dgmp	dgmpxt -> dgmp
rxn1034			Ex_dha	dhaxt -> dha
rxn1035			Ex_dhnpt	dhnptxt -> dhnpt
rxn1036			Ex_dhorS	dhorSxt -> dhorS
rxn1037			Ex_din	dinxt -> din
rxn1038			Ex_dmgly	dmglyxt <-> dmgly
rxn1039			Ex_dmpp	dmppxt <-> dmpp
rxn1040			Ex_dna6map	dna6mapxt <-> dna6map
rxn1041			Ex_dna6Omgua	dna6Omguaxt -> dna6Omgua
rxn1042			Ex_dnaade	dnaadext -> dnaade
rxn1043			Ex_dnaw6Omgua	dnaw6Omguaxt <-> dnaw6Omgua
rxn1044			Ex_dntp	dntpxt <-> dntp
rxn1045			Ex_dntp	dntpxt -> dntp
rxn1046			Ex_dopa	dopaxt <-> dopa
rxn1047			Ex_dp	dpxt <-> dp
rxn1048			Ex_drntm	drntmxt -> drntm
rxn1049			Ex_drntnm	drntnmxt <-> drntnm
rxn1050			Ex_drntn	drntnxt -> drntn
rxn1051			Ex_dscl	dsclxt <-> dscl
rxn1052			Ex_dttp	dttpxt <-> dttp
rxn1053			Ex_d	dxyl5pxt <-> dxyl5p
rxn1054			Ex_E3mcp2endt	E3mcp2endtxt <-> E3mcp2endt
rxn1055			Ex_e4h3mbt2en1p	e4h3mbt2en1pxt <-> e4h3mbt2en1p
rxn1056			Ex_ectL	ectLxt <-> ectL
rxn1057			Ex_Ecys	Ecysxt -> Ecys
rxn1058			Ex_Egtc	Egtcxt -> Egtc
rxn1059			Ex_eig3p	eig3pxt -> eig3p
rxn1060			Ex_eryt	erytxt -> eryt		5,6,59
rxn1061			Ex_Essflcys	Essflcysxt <-> Essflcys
rxn1062			Ex_estd17B	estd17Bxt -> estd17B
rxn1063			Ex_estrone	estronext <-> estrone
rxn1064			Ex_etha	ethaxt <-> etha
rxn1065			Ex_etoh	etohxt -> etoh		5,6,59
rxn1066			Ex_f1p	f1pxt -> f1p
rxn1067			Ex_fc1p	fc1pxt -> fc1p
rxn1068			Ex_fd	fdxoxxt -> fdxox
rxn1069			Ex_fd	fdxrdxt <-> fdxrd
rxn1070			Ex_fe2	fe2xt -> fe2
rxn1071			Ex_fldo	fldoxxt -> fldox
rxn1072			Ex_fldrd	fldrdxt <-> fldrd
rxn1073			Ex_flP	flPxt <-> flP
rxn1074			Ex_flrdP	flrdPxt -> flrdP
rxn1075			Ex_fmettrna	fmettrnaxt <-> fmettrna
rxn1076			Ex_fprica	fpricaxt <-> fprica
rxn1077			Ex_frmd	frmdxt -> frmd
rxn1078			Ex_fruur	fruurxt <-> fruur
rxn1079			Ex_fru	fruxt <-> fru		5,6 ,59
rxn1080			Ex_fru	fruxt -> fru		5,6 ,59
rxn1081			Ex_fum	fumxt -> fum		5,6,59
rxn1082			Ex_g1p	g1pxt -> g1p
rxn1083			Ex_g3pc	g3pcxt -> g3pc
rxn1084			Ex_g3pe	g3pext -> g3pe
rxn1085			Ex_g3pg	g3pgxt -> g3pg
rxn1086			Ex_g3pi	g3pixt -> g3pi
rxn1087			Ex_g3ps	g3psxt -> g3ps
rxn1088		geneCsal1728	Ex_galbD	galbDxt -> galbD		53
rxn1089			Ex_galctnD	galctnDxt -> galctnD
rxn1090			Ex_galpund	galpundxt <-> galpund
rxn1091			Ex_gal	galxt -> gal		5,6 ,59
rxn1092			Ex_gam1p	gam1pxt -> gam1p
rxn1093			Ex_gam6p	gam6pxt <-> gam6p
rxn1094			Ex_gcald	gcaldxt <-> gcald
rxn1095			Ex_gdptp	gdptpxt <-> gdptp
rxn1096			Ex_gibberellin1	gibberellin1xt -> gibberellin1
rxn1097			Ex_glcD	glcDxt ->glcD
rxn1098			Ex_glcnacmur2acpund	glcnacmur2acpundxt <-> glcnacmur2acpund
rxn1099			Ex_glcn	glcnxt -> glcn
rxn1100			Ex_glcr	glcrxt -> glcr
rxn1101			Ex_glctl	glctlxt <-> glctl		5,6,59
rxn1102			Ex_glctt	glcttxt -> glctt
rxn1103			Ex_glnL	glnLxt -> glnL		5,6 ,59
rxn1104			Ex_glntrna	glntrnaxt <-> glntrna
rxn1105			Ex_glu1sa	glu1saxt -> glu1sa
rxn1106			Ex_glu5sa	glu5saxt <-> glu5sa
rxn1107			Ex_gluala	glualaxt <-> gluala
rxn1108			Ex_glucys	glucysxt -> glucys
rxn1109			Ex_gluD	gluDxt -> gluD		5,6,59
rxn1110			Ex_gluL	gluLxt -> gluL
rxn1111			Ex_glutrna	glutrnaxt <-> glutrna
rxn1112			Ex_glyb	glybxt <-> glyb		5, 6, 59
rxn1113			Ex_glyb	glybxt -> glyb		5, 6, 59
rxn1114			Ex_glyclt	glycltxt <-> glyclt		5,6 ,59
rxn1115			Ex_glycrt	glycrtxt -> glycrt
rxn1116			Ex_glyc	glycxt -> glyc		5,6,59
rxn1117			Ex_glytrna	glytrnaxt <-> glytrna
rxn1118			Ex_gly	glyxt -> gly		5,6,59
rxn1119			Ex_grdp	grdpxt -> grdp
rxn1120			Ex_grds	grdsxt <-> grds
rxn1121			Ex_grds	grdsxt -> grds
rxn1122			Ex_gr	grxrdxt -> grxrd
rxn1123			Ex_gtc1coa	gtc1coaxt <-> gtc1coa
rxn1124			Ex_h2s	h2sxt <-> h2s
rxn1125			Ex_h2	h2xt <-> h2
rxn1126			Ex_h4spt	h4sptxt -> h4spt
rxn1127			Ex_hcit	hcitxt -> hcit
rxn1128			Ex_hcysL	hcysLxt -> hcysL
rxn1129			Ex_hdd2coa	hdd2coaxt <-> hdd2coa
rxn1130			Ex_hdeACP	hdeACPxt -> hdeACP
rxn1131			Ex_hepdp	hepdpxt <-> hepdp
rxn1132			Ex_he	hexACPxt -> hexACP
rxn1133			Ex_he	hexdp xt -> hexdp
rxn1134			Ex_histrna	histrnaxt <-> histrna
rxn1135			Ex_hlac	hlacxt -> hlac
rxn1136			Ex_hld	hldxt <-> hld
rxn1137			Ex_hpyr	hpyrxt -> hpyr
rxn1138			Ex_hqn	hqnxt <-> hqn
rxn1139			Ex_h	hx2coaxt <-> hx2coa
rxn1140			Ex_h	hxaxt -> hxa
rxn1141			Ex_ileL	ileLxt -> ileL
rxn1142			Ex_iletrna	iletrnaxt <-> iletrna
rxn1143			Ex_ind3ac	ind3acxt <-> ind3ac
rxn1144			Ex_ipdp	ipdpxt -> ipdp
rxn1145			Ex_ipp	ippxt -> ipp
rxn1146			Ex_kdo8p	kdo8pxt -> kdo8p
rxn1147			Ex_kdop	kdopxt <-> kdop
rxn1148			Ex_lacB	lacBxt -> lacB
rxn1149			Ex_laldL	laldLxt <-> laldL
rxn1150			Ex_leuP	leuPxt <-> leuP
rxn1151			Ex_lipidA	lipidAxt <-> lipidA
rxn1152			Ex_lipidX	lipidXxt -> lipidX
rxn1153			Ex_lysL	lysLxt -> lysL		5,6 ,59
rxn1154			Ex_lystrna	lystrnaxt <-> lystrna
rxn1155			Ex_malL	malLxt -> malL		5,6,59
rxn1156			Ex_maln	malnxt -> maln		5,6,59
rxn1157			Ex_malt	maltxt -> malt		5,6,59
rxn1158			Ex_man1p	man1pxt -> man1p
rxn1159			Ex_man6p	man6pxt <-> man6p
rxn1160			Ex_mana	manaxt -> mana
rxn1161			Ex_man	manxt -> man		5,6,59
rxn1162			Ex_mbdoshd6g3pglcD	mbdoshd6g3pglcDxt <-> mbdoshd6g3pglcD
rxn1163			Ex_mbdoshd6g3pglcD	mbdoshd6g3pglcDxt -> mbdoshd6g3pglcD
rxn1164			Ex_mbdoshdglcD	mbdoshdglcDxt -> mbdoshdglcD
rxn1165			Ex_metscbl2	metscbl2xt <-> metscbl2
rxn1166			Ex_metsmcbl1	metsmcbl1xt -> metsmcbl1
rxn1167			Ex_mh4spt	mh4sptxt <-> mh4spt
rxn1168			Ex_mi1pD	mi1pDxt -> mi1pD
rxn1169			Ex_micit	micitxt -> micit
rxn1170			Ex_mino	minoxt -> mino		5,6 ,59
rxn1171			Ex_mndlR	mndlRxt <-> mndlR
rxn1172			Ex_mndlS	mndlSxt -> mndlS
rxn1173			Ex_mnl	mnlxt -> mnl		5,6 ,59
rxn1174			Ex_mobd	mobdxt <-> mobd
rxn1175			Ex_mtartr	mtartrxt -> mtartr
rxn1176			Ex_mur2acpund	mur2acpundxt -> mur2acpund
rxn1177			Ex_murein4p3p	murein4p3pxt <-> murein4p3p
rxn1178			Ex_murein4p4p	murein4p4pxt <-> murein4p4p
rxn1179			Ex_murein4p	murein4px4px4pxt <-> murein4px4px4p
rxn1180			Ex_murein4p	murein4px4pxt <-> murein4px4p
rxn1181			Ex_murein5p3p	murein5p3pxt -> murein5p3p
rxn1182			Ex_murein5p	murein5px4px4pxt -> murein5px4px4p
rxn1183			Ex_murein5p	murein5px4pxt -> murein5px4p
rxn1184			Ex_myrsACP	myrsACPxt -> myrsACP
rxn1185			Ex_N6hlysL	N6hlysLxt <-> N6hlysL
rxn1186			Ex_NADaacd	NADaacdxt <-> NADaacd
rxn1187			Ex_NADaacd	NADaacdxt -> NADaacd
rxn1188			Ex_nadnt	nadntxt <-> nadnt
rxn1189			Ex_nalkl	nalklxt -> nalkl
rxn1190			Ex_naphthalene	naphthalenext -> naphthalene
rxn1191			Ex_ncam	ncamxt -> ncam
rxn1192			Ex_ndp	ndpxt <-> ndp
rxn1193			Ex_nhPo	nhPoxxt -> nhPox
rxn1194			Ex_nhPrd	nhPrdxt <-> nhPrd
rxn1195			Ex_nmn	nmnxt -> nmn
rxn1196			Ex_NNmanleNo	NNmanleNoxt <-> NNmanleNo
rxn1197			Ex_NNmanle	NNmanlext -> NNmanle
rxn1198		geneCsal1329	Ex_no3	no3xt <-> no3		53
rxn1199			Ex_NsaAtrna	NsaAtrnaxt -> NsaAtrna
rxn1200			Ex_NsaA	NsaAxt <-> NsaA
rxn1201			Ex_o2s	o2sxt -> o2s
rxn1202			Ex_oc2coa	oc2coaxt <-> oc2coa
rxn1203			Ex_ocACP	ocACPxt -> ocACP
rxn1204			Ex_ocdcaACP	ocdcaACPxt -> ocdcaACP
rxn1205			Ex_octeACP	octeACPxt -> octeACP
rxn1206			Ex_od2coa	od2coaxt <-> od2coa
rxn1207			Ex_oglyclt	oglycltxt <-> oglyclt
rxn1208			Ex_ohpb	ohpbxt -> ohpb
rxn1209			Ex_orn	ornxt -> orn		5,6 ,59
rxn1210			Ex_orot5p	orot5pxt -> orot5p
rxn1211			Ex_orot	orotxt <-> orot
rxn1212			Ex_pac	pacxt <-> pac
rxn1213			Ex_pad	padxt -> pad
rxn1214			Ex_palc	palcxt <-> palc
rxn1215			Ex_palmACP	palmACPxt -> palmACP
rxn1216			Ex_pap	papxt <-> pap
rxn1217			Ex_pchpylda	pchpyldaxt <-> pchpylda
rxn1218			Ex_pcppldpc5	pcppldpc5xt <-> pcppldpc5
rxn1219			Ex_pcpp	pcppxt -> pcpp
rxn1220			Ex_PcysL	PcysLxt -> PcysL
rxn1221			Ex_Pds	Pdsxt <-> Pds
rxn1222			Ex_pd	pdx5pxt -> pdx5p
rxn1223			Ex_PEIIBphc	PEIIBphcxt -> PEIIBphc
rxn1224			Ex_PEIIB	PEIIBxt <-> PEIIB
rxn1225			Ex_Pglume	Pglumext <-> Pglume
rxn1226			Ex_PgluO5me	PgluO5mext <-> PgluO5me
rxn1227			Ex_PgluO5me	PgluO5mext -> PgluO5me
rxn1228			Ex_phac	phacxt -> phac
rxn1229			Ex_pheL	pheLxt -> pheL
rxn1230			Ex_pheme	phemext <-> pheme
rxn1231			Ex_phetrna	phetrnaxt <-> phetrna
rxn1232			Ex_PhisL	PhisLxt -> PhisL
rxn1233			Ex_phpyr	phpyrxt <-> phpyr
rxn1234			Ex_phthalate	phthalatext -> phthalate
rxn1235			Ex_phthr	phthrxt <-> phthr
rxn1236			Ex_ph	phxt <-> ph
rxn1237			Ex_PiaspL	PiaspLxt -> PiaspL
rxn1238			Ex_Piaspme	Piaspmext <-> Piaspme
rxn1239			Ex_pmcoa	pmcoaxt -> pmcoa
rxn1240			Ex_pmdr	pmdrxt <-> pmdr
rxn1241			Ex_PnpiphisL	PnpiphisLxt <-> PnpiphisL
rxn1242			Ex_pntoR	pntoRxt <-> pntoR
rxn1243			Ex_PPII	PPIIxt -> PPII
rxn1244			Ex_ppro0	ppro0xt <-> ppro0
rxn1245			Ex_ppro180	ppro180xt -> ppro180
rxn1246			Ex_prlp	prlpxt <-> prlp
rxn1247			Ex_progly	proglyxt -> progly
rxn1248		geneCsal0391	Ex_proL	proLxt -> proL		5,6 ,59,53
rxn1249			Ex_prop	propxt -> prop		5,6 ,59
rxn1250			Ex_protrna	protrnaxt <-> protrna
rxn1251			Ex_psd5p	psd5pxt <-> psd5p
rxn1252			Ex_PSmcysL	PSmcysLxt <-> PSmcysL
rxn1253			Ex_PtyrL	PtyrLxt -> PtyrL
rxn1254			Ex_Ptyrp	Ptyrpxt <-> Ptyrp
rxn1255			Ex_P	Pxt -> P
rxn1256			Ex_pyam5p	pyam5pxt -> pyam5p
rxn1257			Ex_pydam	pydamxt <-> pydam
rxn1258			Ex_pyd	pydx5pxt <-> pydx5p
rxn1259			Ex_pyd	pydxnxt -> pydxn
rxn1260			Ex_qh2	qh2xt <-> qh2
rxn1261			Ex_qn	qnxt -> qn
rxn1262			Ex_qtya	qtyaxt <-> qtya
rxn1263			Ex_que	quext -> que
rxn1264			Ex_quln	qulnxt -> quln
rxn1265			Ex_q	qxt -> q
rxn1266			Ex_R2hacd	R2hacdxt <-> R2hacd
rxn1267			Ex_R3hbcoa	R3hbcoaxt <-> R3hbcoa
rxn1268			Ex_racalaP	racalaPxt <-> racalaP
rxn1269			Ex_ralaP	ralaPxt -> ralaP
rxn1270			Ex_Rcl	Rclxt <-> Rcl
rxn1271			Ex_Rhcit	Rhcitxt <-> Rhcit
rxn1272			Ex_rhcys	rhcysxt <-> rhcys
rxn1273			Ex_Rh	Rhxt -> Rh
rxn1274		geneCsal1728	Ex_ribD	ribDxt -> ribD		5,6,59,53
rxn1275			Ex_rrnaN2mgua	rrnaN2mguaxt <-> rrnaN2mgua
rxn1276			Ex_rrnaN6made	rrnaN6madext <-> rrnaN6made
rxn1277			Ex_rrna	rrnaxt -> rrna
rxn1278			Ex_RRtartr	RRtartrxt -> RRtartr
rxn1279			Ex_RSgth	RSgthxt <-> RSgth
rxn1280			Ex_S2hlacd	S2hlacdxt -> S2hlacd
rxn1281			Ex_S3a2mppn	S3a2mppnxt -> S3a2mppn
rxn1282			Ex_saacdB	saacdBxt <-> saacdB
rxn1283			Ex_salicald	salicaldxt -> salicald
rxn1284			Ex_sbtD	sbtDxt -> sbtD		5,6,59
rxn1285			Ex_sbzcoa	sbzcoaxt <-> sbzcoa
rxn1286			Ex_selenate	selenatext <-> selenate
rxn1287			Ex_selenite	selenitext -> selenite
rxn1288			Ex_selnp	selnpxt <-> selnp
rxn1289			Ex_seln	selnxt -> seln
rxn1290		geneCsal1046	Ex_serL	serLxt -> serL		5,6,59,53
rxn1291			Ex_sertrna(sec)	sertrna(sec)xt <-> sertrna(sec)
rxn1292			Ex_sertrna	sertrnaxt <-> sertrna
rxn1293		geneCsal1329	Ex_Sfglutth	Sfglutthxt <-> Sfglutth		53
rxn1294			Ex_sgrpi	sgrpixt <-> sgrpi
rxn1295			Ex_sgr	sgrxt -> sgr
rxn1296			Ex_sl26da	sl26daxt -> sl26da
rxn1297			Ex_so3	so3xt <-> so3
rxn1298			Ex_sprm	sprmxt <-> sprm
rxn1299			Ex_sq	sqxt <-> sq
rxn1300			Ex_ssaltpp	ssaltppxt <-> ssaltpp
rxn1301			Ex_ssaltpp	ssaltppxt -> ssaltpp
rxn1302			Ex_SsometL	SsometLxt <-> SsometL
rxn1303			Ex_sucarg	sucargxt <-> sucarg
rxn1304			Ex_sucbz	sucbzxt -> sucbz
rxn1305			Ex_succ	succxt -> succ		5,6 ,59
rxn1306			Ex_suchms	suchmsxt -> suchms
rxn1307			Ex_o2	o2xt <->o2
rxn1308			Ex_sucsal	sucsalxt -> sucsal
rxn1309			Ex_t23dhacoa	t23dhacoaxt -> t23dhacoa
rxn1310			Ex_tagdpD	tagdpDxt <-> tagdpD
rxn1311			Ex_tagur	tagurxt <-> tagur
rxn1312			Ex_tartrL	tartrLxt -> tartrL		5,6,59
rxn1313			Ex_ta	taxt <-> ta
rxn1314			Ex_tag	tagxt -> tag
rxn1315		geneCsal0121	Ex_tcynt	tcyntxt <-> tcynt		53
rxn1316			Ex_td2coa	td2coaxt <-> td2coa
rxn1317			Ex_tdeACP	tdeACPxt -> tdeACP
rxn1318			Ex_tdec2eACP	tdec2eACPxt <-> tdec2eACP
rxn1319			Ex_tdecoa	tdecoaxt <-> tdecoa
rxn1320			Ex_thdp	thdpxt <-> thdp
rxn1321			Ex_thm	thmxt <-> thm
rxn1322			Ex_thprnmetine	thprnmetinext <-> thprnmetine
rxn1323			Ex_thprn	thprnxt -> thprn
rxn1324			Ex_thrtrna	thrtrnaxt <-> thrtrna
rxn1325			Ex_thymd	thymdxt -> thymd
rxn1326			Ex_thym	thymxt <-> thym
rxn1327			Ex_tre	trext <-> tre		5,6,59
rxn1328			Ex_tre	trext -> tre		5,6,59
rxn1329			Ex_tri	trixt <-> tri
rxn1330			Ex_trna2Omgsn	trna2Omgsnxt <-> trna2Omgsn
rxn1331			Ex_trna54rthymd	trna54rthymdxt <-> trna54rthymd
rxn1332			Ex_trna54uri	trna54urixt -> trna54uri
rxn1333			Ex_trna5mam2thdylt	trna5mam2thdyltxt <-> trna5mam2thdylt
rxn1334			Ex_trna6ipr	trna6iprxt <-> trna6ipr
rxn1335			Ex_trna7am7cbgua	trna7am7cbguaxt <-> trna7am7cbgua
rxn1336			Ex_trnaala	trnaalaxt -> trnaala
rxn1337			Ex_trnaarg	trnaargxt -> trnaarg
rxn1338			Ex_trnaasp	trnaaspxt -> trnaasp
rxn1339			Ex_trnacys	trnacysxt -> trnacys
rxn1340			Ex_trnagln	trnaglnxt -> trnagln
rxn1341			Ex_trnaglu	trnagluxt -> trnaglu
rxn1342			Ex_trnagly	trnaglyxt -> trnagly
rxn1343			Ex_trnagua	trnaguaxt -> trnagua
rxn1344			Ex_trnahis	trnahisxt -> trnahis
rxn1345			Ex_trnaile	trnailext -> trnaile
rxn1346			Ex_trnaleu	trnaleuxt -> trnaleu
rxn1347			Ex_trnalys	trnalysxt -> trnalys
rxn1348			Ex_trnamet	trnametxt -> trnamet
rxn1349			Ex_trnaN1mgua	trnaN1mguaxt <-> trnaN1mgua
rxn1350			Ex_trnaN7mgua	trnaN7mguaxt <-> trnaN7mgua
rxn1351			Ex_trnaphe	trnaphext -> trnaphe
rxn1352			Ex_trnapro	trnaproxt -> trnapro
rxn1353			Ex_trnaque	trnaquext <-> trnaque
rxn1354			Ex_trnasecys	trnasecysxt -> trnasecys
rxn1355			Ex_trnaser	trnaserxt -> trnaser
rxn1356			Ex_trnathr	trnathrxt -> trnathr
rxn1357			Ex_trnatrp	trnatrpxt -> trnatrp
rxn1358			Ex_trnatyr	trnatyrxt -> trnatyr
rxn1359			Ex_trnaval	trnavalxt -> trnaval
rxn1360			Ex_trptrna	trptrnaxt <-> trptrna
rxn1361			Ex_tr	trxdsxt -> trxds
rxn1362			Ex_tr	trxxt <-> trx
rxn1363			Ex_tsul	tsulxt -> tsul
rxn1364			Ex_tt2345dhacoa	tt2345dhacoaxt <-> tt2345dhacoa
rxn1365			Ex_tyrL	tyrLxt -> tyrL
rxn1366			Ex_tyrtrna	tyrtrnaxt <-> tyrtrna
rxn1367			Ex_u23ga	u23gaxt -> u23ga
rxn1368			Ex_u3aga	u3agaxt <-> u3aga
rxn1369			Ex_uagmda	uagmdaxt <-> uagmda
rxn1370			Ex_udcpdp	udcpdpxt <-> udcpdp
rxn1371			Ex_udcp	udcpxt -> udcp
rxn1372			Ex_udpacgal	udpacgalxt <-> udpacgal
rxn1373			Ex_udpamagglaa	udpamagglaaxt <-> udpamagglaa
rxn1374			Ex_udpamaggl	udpamagglxt -> udpamaggl
rxn1375			Ex_udpidu	udpiduxt <-> udpidu
rxn1376			Ex_ugmda	ugmdaxt -> ugmda
rxn1377			Ex_ugmd	ugmdxt <-> ugmd
rxn1378			Ex_uPPII	uPPIIxt <-> uPPII
rxn1379			Ex_urate	uratext <-> urate
rxn1380			Ex_urdglyc	urdglycxt -> urdglyc
rxn1381			Ex_uri	urixt <-> uri
rxn1382			Ex_valtrna	valtrnaxt <-> valtrna
rxn1383			Ex_vanillate	vanillatext -> vanillate
rxn1384			Ex_xtsn	xtsnxt -> xtsn
rxn1385			Ex_xyl	xylxt -> xyl		5,6,59
rxn1386				betaldh <-> betald + h2o
rxn1387			Biomass	0.000223 10fthf + 0.000223 2dmmql8 + 0.000223 5mthf + 0.000279 accoa + 0.000223 adocbl + 0.499100 alaL + 0.000223 amet + 0.287400 argL + 0.234200 asnL + 0.234200 aspL + 59.980000 atp + 0.000223 chor + 0.004512 cl + 0.000168 coa + 0.129800 ctp + 0.088990 cysL + 0.024810 datp + 0.025610 dctp + 0.025610 dgtp + 0.024810 dttp + 0.000223 fad + 0.006767 fe2 + 0.255700 glnL + 0.255700 gluL + 0.595300 gly…
[5] Canovas D, Vargas C, Csonka LN, Ventosa, A, Nieto JJ: Osmoprotectants in Halomonas elongata: high-affinity betaine transport system and choline-betaine pathway, J Bacteriol 1996, 178:221-226.
[6] Arahal D, Garcia MT, Vargas C, Canovas D, Nieto JJ, Ventosa A: Chromohalobacter salexigens sp. nov., a moderately halophilic species that includes Halomonas elongata DSM 3043 and ATCC 33174. Int J Syst Evol Microbiol 2001, 50:1457-1462.
[28] Duarte NC, Herrgard MJ, Palsson BO: Reconstruction and validation of Saccharomyces cerevisiae iND750, a fully compartmentalized genome-scale metabolic model. Genome Res 2004, 14: 1298-1309.
[33] Reed JL, Vo TD, Schilling CH, Palsson BO: An expanded genome-scale model of Escherichia coli K-12 (iJR904 GSM/GPR). Genome Biol 2003; 4:R54.1-R54.12.
[34] Feist AM, Henry CS, Reed JL, Krummenacker M, Joyce AR, Karp PD, Broadbelt LJ, Hatzimanikatis V, Palsson BO: A genome-scale metabolic reconstruction for Escherichia coli K-12 MG1655 that accounts for 1260 ORFs and thermodynamic information. Mol Syst Biol 2007; 3: 121.
[36] Schilling CH, Covert MW, Famili I, Church GM, Edwards JS, Palsson BO: Genome-scale metabolic model of Helicobacter pylori 26695. J Bacteriol 2002; 184: 4582-4593..
[37] Thiele I, Vo TD, Price ND, Palsson BØ: Expanded metabolic Reconstruction of Helicobacter pylori (iIT341 GSM/GPR): an In Silico Genome-Scale Characterization of Single- and Double-Deletion Mutants. J Bacteriol 2005; 187: 5818-5830.
[39] Becker S, Palsson B:Genome-scale reconstruction of the metabolic network in Staphylococcus aureus N315: an initial draft to the two-dimensional annotation. BMC Microbiol 2005; 5: 8.
[46] Feist AM, Scholten JC, Palsson BO, Brockman FJ, Ideker T: Modeling methanogenesis with a genome-scale metabolic reconstruction of Methanosarcina barkeri. Mol Syst Biol 2006, 2: 2006.004.
[50] Kanehisa M, Goto S, Furumichi M, Tanabe M., and Hirakawa M: KEGG for representation and analysis of molecular networks involving diseases and drugs. Nucleic Acids Res 2010, 38: D355-D360.
[51] Schellenberger J, Park JO, Conrad, TC, and Palsson BØ: BiGG: a Biochemical Genetic and Genomic knowledgebase of large scale metabolic reconstructions. BMC Bioinformatics 2010, 11:213,
[52]Gasteiger E, Gattiker A, Hoogland C, Ivanyi I, Appel RD, Bairoch A:52: the proteomics server for in-depth protein knowledge and analysis.Nucleic Acids Res 2003, 31:3784-3788.
[53]Karp PD, Ouzounis CA, Moore-Kochlacs C, Goldovsky L, Kaipa P, Ahren D, Tsoka S, Darzentas N, Kunin V, and Lopez-Bigas N: Expansion of the 53 collection of pathway/genome databases to 160 genomes. Nucleic Acids Res 2005, 19:6083-89.
[54] Chang A, Scheer M, Grote A, Schomburg I, Schomburg D: 54, AMENDA and FRENDA the enzyme information system: new content and tools in 2009. Nucleic Acids Res 2009, 37: D588-D592.
[59] Vargas C, Jebbar M, Carrasco R, Blanco C, Calderon MI, Iglesias-Guerra F, Nieto JJ: Ectoines as compatible solutes and carbon and energy sources for the halophilic bacterium Chromohalobacter salexigens. J Appl Microbiol 2006, 100:98-107.
