# Supplementary material for: Genome-scale reconstruction of metabolic network for a halophilic extremophile, Chromohalobacter salexigens DSM 3043
Source: BMC Syst Biol. 2011 Jan 21;5:12. doi: 10.1186/1752-0509-5-12 (PMC3034673; doi:10.1186/1752-0509-5-12)
Supplement: Additional file 2 — The complete list of genes and their annotations related to the transport mechanisms of C. salexigens DSM 3043 (Excel file). [file 1752-0509-5-12-S2.XLS]

## Sheet: genes of transport mechanism
Gene ID	Annotation
Csal_0053	ABC transporter related
Csal_0113	ABC transporter related
Csal_0123	ABC transporter related
Csal_0153	ABC transporter related
Csal_0181	ABC transporter related
Csal_0189	ABC transporter related
Csal_0214	ABC transporter related
Csal_0222	ABC transporter related
Csal_0262	ABC transporter related
Csal_0361	ABC transporter related
Csal_0535	ABC transporter related
Csal_0550	ABC transporter related
Csal_0636	ABC transporter related
Csal_0809	ABC transporter related
Csal_1020	ABC transporter related
Csal_1051	ABC transporter related
Csal_1196	ABC transporter related
Csal_1351	ABC transporter related
Csal_1421	ABC transporter related
Csal_1422	ABC transporter related
Csal_1432	ABC transporter related
Csal_1932	ABC transporter related
Csal_1949	ABC transporter related
Csal_1998	ABC transporter related
Csal_1999	ABC transporter related
Csal_2082	ABC transporter related
Csal_2093	ABC transporter related
Csal_2094	ABC transporter related
Csal_2100	ABC transporter related
Csal_2220	ABC transporter related
Csal_2225	ABC transporter related
Csal_2309	ABC transporter related
Csal_2310	ABC transporter related
Csal_2398	ABC transporter related
Csal_2413	ABC transporter related
Csal_2426	ABC transporter related
Csal_2480	ABC transporter related
Csal_2549	ABC transporter related
Csal_2602	ABC transporter related
Csal_2614	ABC transporter related
Csal_2619	ABC transporter related
Csal_2626	ABC transporter related
Csal_2702	ABC transporter related
Csal_2735	ABC transporter related
Csal_2744	ABC transporter related
Csal_2781	ABC transporter related
Csal_2945	ABC transporter related
Csal_2988	ABC transporter related
Csal_3002	ABC transporter related
Csal_3091	ABC transporter related
Csal_3136	ABC transporter related
Csal_3224	ABC transporter related
Csal_3296	ABC transporter related
Csal_0219	ABC-type glycine betaine transport system protein
Csal_0183	ABC-type nitrate/sulfonate/bicarbonate transport systems periplasmic components-like protein
Csal_0121	Amino acid ABC transporter, permease protein, 3-TM region, His/Glu/Gln/Arg/opine
Csal_0122	Amino acid ABC transporter, permease protein, 3-TM region, His/Glu/Gln/Arg/opine
Csal_0154	Amino acid ABC transporter, permease protein, 3-TM region, His/Glu/Gln/Arg/opine
Csal_0155	Amino acid ABC transporter, permease protein, 3-TM region, His/Glu/Gln/Arg/opine
Csal_0532	Amino acid ABC transporter, permease protein, 3-TM region, His/Glu/Gln/Arg/opine
Csal_0533	Amino acid ABC transporter, permease protein, 3-TM region, His/Glu/Gln/Arg/opine
Csal_2601	Amino acid ABC transporter, permease protein, 3-TM region, His/Glu/Gln/Arg/opine
Csal_2782	Amino acid ABC transporter, permease protein, 3-TM region, His/Glu/Gln/Arg/opine
Csal_2783	Amino acid ABC transporter, permease protein, 3-TM region, His/Glu/Gln/Arg/opine
Csal_3297	Amino acid ABC transporter, permease protein, 3-TM region, His/Glu/Gln/Arg/opine
Csal_0060	amino acid permease-associated region
Csal_1046	amino acid permease-associated region
Csal_1907	amino acid permease-associated region
Csal_2925	Amino acid/peptide transporter
Csal_0916	aminoglycoside phosphotransferase
Csal_0945	aminoglycoside phosphotransferase
Csal_2295	aminoglycoside phosphotransferase
Csal_3227	aminoglycoside phosphotransferase
Csal_1795	anion transporter
Csal_0295	Auxin Efflux Carrier
Csal_0393	Auxin Efflux Carrier
Csal_1038	Auxin Efflux Carrier
Csal_2471	Auxin Efflux Carrier
Csal_3143	Auxin Efflux Carrier
Csal_0820	BCCT transporter
Csal_2887	BCCT transporter
Csal_2888	BCCT transporter
Csal_1670	Benzoate membrane transport protein
Csal_1641	benzoate transporter
Csal_2891	Bile acid:sodium symporter
Csal_0182	binding-protein-dependent transport systems inner membrane component
Csal_0210	binding-protein-dependent transport systems inner membrane component
Csal_0211	binding-protein-dependent transport systems inner membrane component
Csal_0259	binding-protein-dependent transport systems inner membrane component
Csal_0260	binding-protein-dependent transport systems inner membrane component
Csal_0551	binding-protein-dependent transport systems inner membrane component
Csal_0634	binding-protein-dependent transport systems inner membrane component
Csal_0635	binding-protein-dependent transport systems inner membrane component
Csal_1194	binding-protein-dependent transport systems inner membrane component
Csal_1195	binding-protein-dependent transport systems inner membrane component
Csal_1871	binding-protein-dependent transport systems inner membrane component
Csal_1872	binding-protein-dependent transport systems inner membrane component
Csal_1902	binding-protein-dependent transport systems inner membrane component
Csal_1933	binding-protein-dependent transport systems inner membrane component
Csal_1947	binding-protein-dependent transport systems inner membrane component
Csal_1948	binding-protein-dependent transport systems inner membrane component
Csal_2083	binding-protein-dependent transport systems inner membrane component
Csal_2091	binding-protein-dependent transport systems inner membrane component
Csal_2092	binding-protein-dependent transport systems inner membrane component
Csal_2101	binding-protein-dependent transport systems inner membrane component
Csal_2353	binding-protein-dependent transport systems inner membrane component
Csal_2355	binding-protein-dependent transport systems inner membrane component
Csal_2414	binding-protein-dependent transport systems inner membrane component
Csal_2415	binding-protein-dependent transport systems inner membrane component
Csal_2611	binding-protein-dependent transport systems inner membrane component
Csal_2612	binding-protein-dependent transport systems inner membrane component
Csal_2736	binding-protein-dependent transport systems inner membrane component
Csal_2737	binding-protein-dependent transport systems inner membrane component
Csal_2745	binding-protein-dependent transport systems inner membrane component
Csal_2944	binding-protein-dependent transport systems inner membrane component
Csal_2946	binding-protein-dependent transport systems inner membrane component
Csal_3000	binding-protein-dependent transport systems inner membrane component
Csal_3001	binding-protein-dependent transport systems inner membrane component
Csal_3225	binding-protein-dependent transport systems inner membrane component
Csal_3267	binding-protein-dependent transport systems inner membrane component
Csal_1618	Biopolymer transport protein ExbD/TolR
Csal_1851	Biopolymer transport protein ExbD/TolR
Csal_0391	branched-chain amino acid transport
Csal_0900	cation antiporter
Csal_0395	cation diffusion facilitator family transporter
Csal_1006	cation efflux protein
Csal_2171	cation transporter
Csal_0114	channel protein, hemolysin III family
Csal_0223	choline/carnitine/betaine transport
Csal_0654	choline/carnitine/betaine transport
Csal_0980	choline/carnitine/betaine transport
Csal_2645	choline/carnitine/betaine transport
Csal_0083	Chromate transporter
Csal_1741	Chromate transporter
Csal_1742	Chromate transporter
Csal_3300	Cl- channel, voltage gated
Csal_1066	Curli production assembly/transport component CsgG
Csal_1039	Cyclic peptide transporter
Csal_1959	Flagellar export FliJ
Csal_0925	gluconate transporter
Csal_3175	gluconate transporter
Csal_1903	glycine betaine/L-proline transport ATP binding subunit
Csal_2354	glycine betaine/L-proline transport ATP binding subunit
Csal_3208	high-affinity nickel-transporter
Csal_0949	Hydrophobe/amphiphile efflux-1 HAE1
Csal_3239	Hydrophobe/amphiphile efflux-1 HAE1
Csal_0709	Ion transport protein
Csal_2923	Ion transport protein
Csal_3047	import inner membrane translocase, subunit Tim44
Csal_3314	iron permease FTR1)
Csal_1488	K+ transporter Trk
Csal_2873	K+ transporter Trk
Csal_2006	K+-dependent Na+/Ca+ exchanger related-protein
Csal_0364	L-fucose permease
Csal_1586	Lipid A export ATP-binding/permease protein MsbA
Csal_2686	L-lactate transport
Csal_0038	Lysine exporter protein
Csal_0042	Lysine exporter protein
Csal_0741	Lysine exporter protein
Csal_1009	Lysine exporter protein
Csal_1102	Lysine exporter protein
Csal_1537	Lysine exporter protein
Csal_2432	Lysine exporter protein
Csal_2500	Lysine exporter protein
Csal_2828	Lysine exporter protein
Csal_2878	Lysine exporter protein
Csal_2902	Lysine exporter protein
Csal_2231	magnesium transporter
Csal_1317	MATE efflux family protein
Csal_1890	MATE efflux family protein
Csal_2403	MATE efflux family protein
Csal_2937	MATE efflux family protein
Csal_1089	membrane protein, major facilitator transporter family
Csal_2621	Mg2+ transporter protein, CorA-like protein
Csal_2512	MgtC/SapB transporter
Csal_2675	Molybdate ABC transporter, ATP-binding protein
Csal_2676	Molybdate ABC transporter, permease protein
Csal_2677	molybdenum ABC transporter, periplasmic molybdate-binding protein
Csal_1505	MotA/TolQ/ExbB proton channel
Csal_1616	MotA/TolQ/ExbB proton channel
Csal_1617	MotA/TolQ/ExbB proton channel
Csal_1850	MotA/TolQ/ExbB proton channel
Csal_0783	MscS Mechanosensitive ion channel
Csal_0950	MscS Mechanosensitive ion channel
Csal_1447	MscS Mechanosensitive ion channel
Csal_2066	MscS Mechanosensitive ion channel
Csal_3104	MscS Mechanosensitive ion channel
Csal_0779	Na+/H+ antiporter NhaC
Csal_1184	Na+/H+ antiporter NhaC
Csal_1415	Na+/H+ antiporter NhaC
Csal_1424	Na+/H+ antiporter NhaC
Csal_1651	Na+/H+ antiporter NhaC
Csal_2709	Na+/H+ antiporter NhaC
Csal_3210	Na+/H+ antiporter NhaC
Csal_0898	Na+/H+ antiporter subunit
Csal_0028	Na+/solute symporter
Csal_0089	Na+/solute symporter
Csal_0871	Na+/solute symporter
Csal_1068	Na+/solute symporter
Csal_2298	Na+/solute symporter
Csal_2384	Na+/solute symporter
Csal_2927	Na+/solute symporter
Csal_1329	Nitrate transporter
Csal_1133	nitrate transporter, putative
Csal_0868	NRAMP family Mn2+/Fe2+ transporters
Csal_0111	nucleoside transporter
Csal_1503	nucleoside transporter
Csal_0765	nucleoside:H+ symporter
Csal_0110	nucleoside-specific channel-forming protein, Tsx
Csal_1869	Oligopeptide/dipeptide ABC transporter, ATP-binding protein-like protein
Csal_1870	Oligopeptide/dipeptide ABC transporter, ATP-binding protein-like protein
Csal_0054	outer membrane efflux protein
Csal_1701	periplasmic glycine betaine/choline-binding lipo)protein of an ABC-type transport system-like protein
Csal_0075	permease for cytosine/purines, uracil, thiamine, allantoin
Csal_0076	permease for cytosine/purines, uracil, thiamine, allantoin
Csal_2351	permease for cytosine/purines, uracil, thiamine, allantoin
Csal_2841	permease for cytosine/purines, uracil, thiamine, allantoin
Csal_2916	permease YjgP/YjgQ
Csal_2917	permease YjgP/YjgQ
Csal_1477	Phosphate ABC transporter, permease protein PstC
Csal_1479	Phosphate transport system permease protein 1
Csal_3265	Phosphate transport system permease protein 1
Csal_1478	Phosphate transport system permease protein 2
Csal_3266	Phosphate transport system permease protein 2
Csal_0712	phosphate transporter
Csal_2648	Phosphoenolpyruvate-protein phosphotransferase
Csal_0248	Phosphonate ABC transporter PhnC, ATP-binding
Csal_0249	Phosphonate uptake transporter
Csal_0250	Phosphonate uptake transporter
Csal_2646	Phosphotransferase system, fructose IIC component
Csal_1712	polysaccharide export protein
Csal_0944	Potassium efflux system protein
Csal_2835	protein-export membrane protein SecD
Csal_0048	protein-export protein SecB
Csal_2228	PTS IIA-like nitrogen-regulatory protein PtsN
Csal_2576	PTSINtr with GAF domain, PtsP
Csal_2337	putative metal ion transporter
Csal_2513	putative transport
Csal_0725	putative tricarboxylic transport membrane protein
Csal_1454	putative tricarboxylic transport membrane protein
Csal_0367	RbsD or FucU transport
Csal_3162	Rh-like protein/ammonium transporter
Csal_2938	short chain fatty acid transporter
Csal_1499	sodium/calcium exchanger membrane region
Csal_1095	sodium/hydrogen exchanger
Csal_1930	sodium/hydrogen exchanger
Csal_2318	sodium/hydrogen exchanger
Csal_1248	Sodium/proline symporter
Csal_0795	sodium:dicarboxylate symporter
Csal_2874	sodium:dicarboxylate symporter
Csal_0400	sodium:neurotransmitter symporter
Csal_1490	sodium:neurotransmitter symporter
Csal_3274	sodium:neurotransmitter symporter
Csal_0255	SSS sodium solute transporter superfamily
Csal_1283	SSS sodium solute transporter superfamily
Csal_0537	Substrate-binding region of ABC-type glycine betaine transport system
Csal_1517	Substrate-binding region of ABC-type glycine betaine transport system
Csal_1901	Substrate-binding region of ABC-type glycine betaine transport system
Csal_2348	Substrate-binding region of ABC-type glycine betaine transport system
Csal_2356	Substrate-binding region of ABC-type glycine betaine transport system
Csal_2357	Substrate-binding region of ABC-type glycine betaine transport system
Csal_2457	Substrate-binding region of ABC-type glycine betaine transport system
Csal_2771	Substrate-binding region of ABC-type glycine betaine transport system
Csal_2886	Substrate-binding region of ABC-type glycine betaine transport system
Csal_2943	Substrate-binding region of ABC-type glycine betaine transport system
Csal_3102	Substrate-binding region of ABC-type glycine betaine transport system
Csal_3169	Substrate-binding region of ABC-type glycine betaine transport system
Csal_1144	sugar Glycoside-Pentoside-Hexuronide) transporter
Csal_0500	Sugar transporter
Csal_1728	Sugar transporter
Csal_1994	sulfate permease
Csal_0825	sulphate transporter
Csal_2764	sulphate transporter
Csal_1041	transport system permease protein
Csal_1042	transport system permease protein
Csal_1049	transport system permease protein
Csal_2425	transport system permease protein
Csal_2700	transport system permease protein
Csal_2701	transport system permease protein
Csal_3090	transport system permease protein
Csal_2203	transport-associated
Csal_0677	TRAP C4-dicarboxylate transport system permease DctM subunit
Csal_0269	TRAP dicarboxylate transporter- DctM subunit
Csal_0282	TRAP dicarboxylate transporter- DctM subunit
Csal_0305	TRAP dicarboxylate transporter- DctM subunit
Csal_0334	TRAP dicarboxylate transporter- DctM subunit
Csal_0662	TRAP dicarboxylate transporter- DctM subunit
Csal_0719	TRAP dicarboxylate transporter- DctM subunit
Csal_0756	TRAP dicarboxylate transporter- DctM subunit
Csal_1024	TRAP dicarboxylate transporter- DctM subunit
Csal_1074	TRAP dicarboxylate transporter- DctM subunit
Csal_1731	TRAP dicarboxylate transporter- DctM subunit
Csal_1745	TRAP dicarboxylate transporter- DctM subunit
Csal_2477	TRAP dicarboxylate transporter- DctM subunit
Csal_2483	TRAP dicarboxylate transporter- DctM subunit
Csal_2978	TRAP dicarboxylate transporter- DctM subunit
Csal_3139	TRAP dicarboxylate transporter- DctM subunit
Csal_3212	TRAP dicarboxylate transporter- DctM subunit
Csal_0276	TRAP dicarboxylate transporter- DctP subunit
Csal_0280	TRAP dicarboxylate transporter- DctP subunit
Csal_0303	TRAP dicarboxylate transporter- DctP subunit
Csal_0306	TRAP dicarboxylate transporter- DctP subunit
Csal_0309	TRAP dicarboxylate transporter- DctP subunit
Csal_0332	TRAP dicarboxylate transporter- DctP subunit
Csal_0754	TRAP dicarboxylate transporter- DctP subunit
Csal_1026	TRAP dicarboxylate transporter- DctP subunit
Csal_2485	TRAP dicarboxylate transporter- DctP subunit
Csal_3140	TRAP dicarboxylate transporter- DctP subunit
Csal_3214	TRAP dicarboxylate transporter- DctP subunit
Csal_0271	TRAP dicarboxylate transporter, DctP subunit
Csal_0660	TRAP dicarboxylate transporter, DctP subunit
Csal_0721	TRAP dicarboxylate transporter, DctP subunit
Csal_1072	TRAP dicarboxylate transporter, DctP subunit
Csal_1733	TRAP dicarboxylate transporter, DctP subunit
Csal_1747	TRAP dicarboxylate transporter, DctP subunit
Csal_2479	TRAP dicarboxylate transporter, DctP subunit
Csal_2976	TRAP dicarboxylate transporter, DctP subunit
Csal_0341	TRAP transporter, 4TM/12TM fusion protein
Csal_0388	TRAP transporter, 4TM/12TM fusion protein
Csal_2409	TRAP transporter, 4TM/12TM fusion protein
Csal_2670	TRAP transporter, 4TM/12TM fusion protein
Csal_0304	TRAP-T family transporter, small inner membrane subunit
Csal_2484	TRAP-type mannitol/chloroaromatic compound transport system small permease component-like protein
Csal_0270	Tripartite ATP-independent periplasmic transporter, DctQ component
Csal_0661	Tripartite ATP-independent periplasmic transporter, DctQ component
Csal_0720	Tripartite ATP-independent periplasmic transporter, DctQ component
Csal_0755	Tripartite ATP-independent periplasmic transporter, DctQ component
Csal_1025	Tripartite ATP-independent periplasmic transporter, DctQ component
Csal_1073	Tripartite ATP-independent periplasmic transporter, DctQ component
Csal_1732	Tripartite ATP-independent periplasmic transporter, DctQ component
Csal_1746	Tripartite ATP-independent periplasmic transporter, DctQ component
Csal_2478	Tripartite ATP-independent periplasmic transporter, DctQ component
Csal_2977	Tripartite ATP-independent periplasmic transporter, DctQ component
Csal_3138	Tripartite ATP-independent periplasmic transporter, DctQ component
Csal_3213	Tripartite ATP-independent periplasmic transporter, DctQ component
Csal_1693	Undecaprenyl-phosphate galactosephosphotransferase
Csal_1785	uracil-xanthine permease
Csal_2088	uracil-xanthine permease
Csal_2527	Xanthine/uracil/vitamin C permease
Csal_3105	Xanthine/uracil/vitamin C permease
Csal_3261	zinc/iron permease
Csal_3314	iron permease FTR1
