# Supplementary material for: Genome-scale reconstruction of metabolic network for a halophilic extremophile, Chromohalobacter salexigens DSM 3043
Source: BMC Syst Biol. 2011 Jan 21;5:12. doi: 10.1186/1752-0509-5-12 (PMC3034673; doi:10.1186/1752-0509-5-12)
Supplement: Additional file 3 — Topological analysis of the reconstructed C. salexigens iOA584 metabolic model (Excel file). [file 1752-0509-5-12-S3.XLS]

## Sheet: Reaction Participation 
Abbrevation	Metabolite Name	reaction participation (k)	relative (%)
h	H+	337	6.84959
h2o	H2O	255	5.18293
atp	ATP	176	3.57724
adp	ADP	111	2.2561
ppi	Diphosphate	106	2.15447
pi	Phosphate	100	2.03252
nadp	Nicotinamide adenine dinucleotide phosphate	84	1.70732
nadph	Nicotinamide adenine dinucleotide phosphate - reduced	84	1.70732
nad	Nicotinamide adenine dinucleotide	78	1.58537
co2	CO2	72	1.46341
nadh	Nicotinamide adenine dinucleotide - reduced	72	1.46341
coa	Coenzyme A	61	1.23984
amp	AMP	59	1.19919
gluL	L-Glutamate	34	0.691057
nh4	ammonium	34	0.691057
accoa	Acetyl-CoA	33	0.670732
o2	O2	32	0.650407
ACP	acyl carrier protein	30	0.609756
amet	S-Adenosyl-L-methionine	26	0.528455
pyr	Pyruvate	26	0.528455
akg	2-Oxoglutarate	22	0.447154
glyc3p	Glycerol 3-phosphate	21	0.426829
serL	L-Serine	21	0.426829
ahcys	S-Adenosyl-L-homocysteine	20	0.406504
cmp	CMP	17	0.345528
gly	Glycine	17	0.345528
fad	FAD	16	0.325203
succ	Succinate	16	0.325203
aspL	L-Aspartate	15	0.304878
glnL	L-Glutamine	15	0.304878
thf	5,6,7,8-Tetrahydrofolate	15	0.304878
ctp	CTP	14	0.284553
fadh2	FADH2	14	0.284553
h2o2	Hydrogen peroxide	14	0.284553
alaL	L-Alanine	13	0.264228
fum	Fumarate	13	0.264228
malACP	Malonyl-[acyl-carrier protein]	13	0.264228
pep	Phosphoenolpyruvate	13	0.264228
prpp	5-Phospho-alpha-D-ribose 1-diphosphate	13	0.264228
ac	Acetate	12	0.243902
g3p	Glyceraldehyde 3-phosphate	12	0.243902
oaa	Oxaloacetate	12	0.243902
q8h2	Ubiquinol-8	11	0.223577
mlthf	5,10-Methylenetetrahydrofolate	10	0.203252
q8	Ubiquinone-8	10	0.203252
alaD	D-Alanine	9	0.182927
for	Formate	9	0.182927
gthrd	Reduced glutathione	9	0.182927
gtp	GTP	9	0.182927
metL	L-Methionine	9	0.182927
trna	tRNA	9	0.182927
utp	UTP	9	0.182927
acald	Acetaldehyde	8	0.162602
aspsa	L-Aspartate 4-semialdehyde	8	0.162602
dhap	Dihydroxyacetone phosphate	8	0.162602
thrL	L-Threonine	8	0.162602
argL	L-Arginine	7	0.142276
cysL	L-Cysteine	7	0.142276
fru	D-Fructose	7	0.142276
g6p	D-Glucose 6-phosphate	7	0.142276
gdp	GDP	7	0.142276
glcD	D-Glucose	7	0.142276
ipdp	Isopentenyl diphosphate	7	0.142276
mql8	Menaquinol 8	7	0.142276
mqn8	Menaquinone 8	7	0.142276
no2	Nitrite	7	0.142276
proL	L-Proline	7	0.142276
r5p	alpha-D-Ribose 5-phosphate	7	0.142276
udp	UDP	7	0.142276
10fthf	10-Formyltetrahydrofolate	6	0.121951
3pg	3-Phospho-D-glycerate	6	0.121951
acptrd	reduced acceptor	6	0.121951
dhorS	(S)-Dihydroorotate	6	0.121951
f6p	D-Fructose 6-phosphate	6	0.121951
gua	Guanine	6	0.121951
icit	Isocitrate	6	0.121951
malL	L-Malate	6	0.121951
orn	Ornithine	6	0.121951
orot	Orotate	6	0.121951
pmtcoa	Palmitoyl-CoA (n-C16:0CoA)	6	0.121951
pppi	Inorganic triphosphate	6	0.121951
trdox	Oxidized thioredoxin	6	0.121951
trdrd	Reduced thioredoxin	6	0.121951
2dmmql8	2-Demethylmenaquinol 8	5	0.101626
2dr1p	2-Deoxy-D-ribose 1-phosphate	5	0.101626
acpt	acceptor	5	0.101626
cbp	Carbamoyl phosphate	5	0.101626
chol	Choline	5	0.101626
chor	Chorismate	5	0.101626
cit	Citrate	5	0.101626
ddca	Dodecanoate (n-C12:0)	5	0.101626
dhf	7,8-Dihydrofolate	5	0.101626
fdox	ferredoxin (oxidized) 2[4Fe-4S]	5	0.101626
fdred	ferredoxin (reduced) 2[4Fe-4S]	5	0.101626
glcn	D-Gluconate	5	0.101626
glyb	Glycine betaine	5	0.101626
glycR	(R)-Glycerate	5	0.101626
hco3	Bicarbonate	5	0.101626
hcysL	L-Homocysteine	5	0.101626
hdca	Hexadecanoate (n-C16:0)	5	0.101626
hdcea	hexadecenoate (n-C16:1)	5	0.101626
homL	L-Homoserine	5	0.101626
lysL	L-Lysine	5	0.101626
nicrnt	Nicotinate D-ribonucleotide	5	0.101626
ocdca	octadecanoate (n-C18:0)	5	0.101626
ocdcea	octadecenoate (n-C18:1)	5	0.101626
pydx5p	Pyridoxal 5'-phosphate	5	0.101626
r1p	alpha-D-Ribose 1-phosphate	5	0.101626
ru5pD	D-Ribulose 5-phosphate	5	0.101626
so3	Sulfite	5	0.101626
ttdca	tetradecanoate (n-C14:0)	5	0.101626
ttdcea	tetradecenoate (n-C14:1)	5	0.101626
uacgam	UDP-N-acetyl-D-glucosamine	5	0.101626
udpg	UDPglucose	5	0.101626
ump	UMP	5	0.101626
2dmmq8	2-Demethylmenaquinone 8	4	0.0813008
2h3oppan	2-Hydroxy-3-oxopropanoate	4	0.0813008
3dhsk	3-Dehydroshikimate	4	0.0813008
3mob	3-Methyl-2-oxobutanoate	4	0.0813008
4pasp	4-Phospho-L-aspartate	4	0.0813008
5mthf	5-Methyltetrahydrofolate	4	0.0813008
6pgc	6-Phospho-D-gluconate	4	0.0813008
ade	Adenine	4	0.0813008
adocbl	Adenosylcobalamin	4	0.0813008
alaB	beta-Alanine	4	0.0813008
ametam	S-Adenosylmethioninamine	4	0.0813008
betald	Betaine aldehyde	4	0.0813008
citrL	L-Citrulline	4	0.0813008
dcacoa	Decanoyl-CoA (n-C10:0CoA)	4	0.0813008
ddcaACP	Dodecanoyl-ACP (n-C12:0ACP)	4	0.0813008
ddcacoa	Dodecanoyl-CoA (n-C12:0CoA)	4	0.0813008
dtbt	Dethiobiotin	4	0.0813008
e4p	D-Erythrose 4-phosphate	4	0.0813008
fald	Formaldehyde	4	0.0813008
g1p	D-Glucose 1-phosphate	4	0.0813008
glx	Glyoxylate	4	0.0813008
glyc	Glycerol	4	0.0813008
gmp	GMP	4	0.0813008
gthox	Oxidized glutathione	4	0.0813008
hdeACP	Hexadecenoyl-ACP (n-C16:1ACP)	4	0.0813008
hisL	L-Histidine	4	0.0813008
hld	halide	4	0.0813008
hpyr	Hydroxypyruvate	4	0.0813008
ileL	L-Isoleucine	4	0.0813008
malcoa	Malonyl-CoA	4	0.0813008
man1p	D-Mannose 1-phosphate	4	0.0813008
methf	5,10-Methenyltetrahydrofolate	4	0.0813008
myrsACP	Myristoyl-ACP (n-C14:0ACP)	4	0.0813008
nac	Nicotinate	4	0.0813008
no3	Nitrate	4	0.0813008
pa120	1,2-didodecanoyl-sn-glycerol 3-phosphate	4	0.0813008
pa140	1,2-ditetradecanoyl-sn-glycerol 3-phosphate	4	0.0813008
pa141	1,2-ditetradec-7-enoyl-sn-glycerol 3-phosphate	4	0.0813008
pa160	1,2-dihexadecanoyl-sn-glycerol 3-phosphate	4	0.0813008
pa161	1,2-dihexadec-9-enoyl-sn-glycerol 3-phosphate	4	0.0813008
pa180	1,2-dioctadecanoyl-sn-glycerol 3-phosphate	4	0.0813008
pa181	1,2-dioctadec-11-enoyl-sn-glycerol 3-phosphate	4	0.0813008
palmACP	Palmitoyl-ACP (n-C16:0ACP)	4	0.0813008
pe161	phosphatidylethanolamine (dihexadec-9enoyl, n-C16:1)	4	0.0813008
pe181	phosphatidylethanolamine (dioctadec-11-enoyl, n-C18:1)	4	0.0813008
pg161	Phosphatidylglycerol (dihexadec-9-enoyl, n-C16:1)	4	0.0813008
pg181	Phosphatidylglycerol (dioctadec-11-enoyl, n-C18:1)	4	0.0813008
q	ubiquinone	4	0.0813008
ribflv	Riboflavin	4	0.0813008
succoa	Succinyl-CoA	4	0.0813008
sucr	Sucrose (Extracellular)	4	0.0813008
tag6pD	D-Tagatose 6-phosphate	4	0.0813008
tdcoa	Tetradecanoyl-CoA (n-C14:0CoA)	4	0.0813008
tdeACP	Tetradecenoyl-ACP (n-C14:1ACP)	4	0.0813008
thmmp	Thiamin monophosphate	4	0.0813008
thmpp	Thiamine diphosphate	4	0.0813008
trpL	L-Tryptophan	4	0.0813008
xan	Xanthine	4	0.0813008
xu5pD	D-Xylulose 5-phosphate	4	0.0813008
13dpg	3-Phospho-D-glyceroyl phosphate	3	0.0609756
23dhmb	(R)-2,3-Dihydroxy-3-methylbutanoate	3	0.0609756
23dhmp	(R)-2,3-Dihydroxy-3-methylpentanoate	3	0.0609756
24abtn	L-2,4-diaminobutanoate	3	0.0609756
25aics	(S)-2-[5-Amino-1-(5-phospho-D-ribosyl)imidazole-4-carboxamido]succinate	3	0.0609756
26dapM	meso-2,6-Diaminoheptanedioate	3	0.0609756
2ddg6p	2-Dehydro-3-deoxy-D-gluconate 6-phosphate	3	0.0609756
2ddglcn	2-Dehydro-3-deoxy-D-gluconate	3	0.0609756
2dr5p	2-Deoxy-D-ribose 5-phosphate	3	0.0609756
2m3oppan	2-methyl-3-oxopropanoate	3	0.0609756
2mecdp	2-C-methyl-D-erythritol 2,4-cyclodiphosphate	3	0.0609756
2pg	D-Glycerate 2-phosphate	3	0.0609756
3dhq	3-Dehydroquinate	3	0.0609756
3hbcoa	(S)-3-Hydroxybutanoyl-CoA	3	0.0609756
3ig3p	C'-(3-Indolyl)-glycerol 3-phosphate	3	0.0609756
3psme	5-O-(1-Carboxyvinyl)-3-phosphoshikimate	3	0.0609756
4hproLT	trans-4-Hydroxy-L-proline	3	0.0609756
5aizc	5-amino-1-(5-phospho-D-ribosyl)imidazole-4-carboxylate	3	0.0609756
5aop	5-Amino-4-oxopentanoate	3	0.0609756
5apru	5-Amino-6-(5'-phosphoribosylamino)uracil	3	0.0609756
5dh4dglc	5-Dehydro-4-deoxy-D-glucarate	3	0.0609756
5mta	5-Methylthioadenosine	3	0.0609756
6pgl	6-phospho-D-glucono-1,5-lactone	3	0.0609756
aacoa	Acetoacetyl-CoA	3	0.0609756
aalc	An aromatic alcohol	3	0.0609756
aald	an aromatic aldehyde	3	0.0609756
acser	O-Acetyl-L-serine	3	0.0609756
ahdt	2-Amino-4-hydroxy-6-(erythro-1,2,3-trihydroxypropyl)dihydropteridine triphosphate	3	0.0609756
altrn	D-Altronate	3	0.0609756
ap4a	P1,P4-Bis(5'-adenosyl) tetraphosphate	3	0.0609756
argsuc	N(omega)-(L-Arginino)succinate	3	0.0609756
asnL	L-Asparagine	3	0.0609756
aso3	arsenite	3	0.0609756
b2coa	Crotonoyl-CoA	3	0.0609756
btn	Biotin	3	0.0609756
cbasp	N-Carbamoyl-L-aspartate	3	0.0609756
cbl1	Cob(I)alamin	3	0.0609756
cdp	CDP	3	0.0609756
cdpdddecg	CDP-1,2-didodecanoylglycerol	3	0.0609756
cdpdhdec9eg	CDP-1,2-dihexadec-9-enoylglycerol	3	0.0609756
cdpdhdecg	CDP-1,2-dihexadecanoylglycerol	3	0.0609756
cdpdodec11eg	CDP-1,2-dioctadec-11-enoylglycerol	3	0.0609756
cdpdodecg	CDP-1,2-dioctadecanoylglycerol	3	0.0609756
cdpdtdec7eg	CDP-1,2-ditetradec-7-enoylglycerol	3	0.0609756
cdpdtdecg	CDP-1,2-ditetradecanoylglycerol	3	0.0609756
cl	Chloride	3	0.0609756
cx	carboxylate	3	0.0609756
cystL	L-Cystathionine	3	0.0609756
dadp	dADP	3	0.0609756
dann	7,8-Diaminononanoate	3	0.0609756
datp	dATP	3	0.0609756
dc2coa	trans-Dec-2-enoyl-CoA	3	0.0609756
dca	Decanoate (n-C10:0)	3	0.0609756
dcdp	dCDP	3	0.0609756
dcmp	dCMP	3	0.0609756
dctp	dCTP	3	0.0609756
dd2coa	trans-Dodec-2-enoyl-CoA	3	0.0609756
dgdp	dGDP	3	0.0609756
dgtp	dGTP	3	0.0609756
dhpt	Dihydropteroate	3	0.0609756
dmpp	Dimethylallyl diphosphate	3	0.0609756
dnad	Deamino-NAD+	3	0.0609756
dntp	Deoxynucleoside triphosphate	3	0.0609756
dttp	dTTP	3	0.0609756
dump	dUMP	3	0.0609756
dutp	dUTP	3	0.0609756
dxyl5p	1-deoxy-D-xylulose 5-phosphate	3	0.0609756
e4h3mbt2en1p	(E)-4-hydroxy-3-methylbut-2-en-1-yl diphosphate	3	0.0609756
f1p	D-Fructose 1-phosphate	3	0.0609756
fdp	D-Fructose 1,6-bisphosphate	3	0.0609756
fe2	Fe2+	3	0.0609756
fgam	N2-Formyl-N1-(5-phospho-D-ribosyl)glycinamide	3	0.0609756
fmn	FMN	3	0.0609756
gal	D-Galactose	3	0.0609756
gam6p	D-Glucosamine 6-phosphate	3	0.0609756
gar	N1-(5-Phospho-D-ribosyl)glycinamide	3	0.0609756
gdpmann	GDP-D-mannose	3	0.0609756
glu1sa	L-Glutamate 1-semialdehyde	3	0.0609756
glu5p	L-Glutamate 5-phosphate	3	0.0609756
glu5sa	L-Glutamate 5-semialdehyde	3	0.0609756
gluD	D-Glutamate	3	0.0609756
glyclt	Glycolate	3	0.0609756
h2s	Hydrogen sulfide	3	0.0609756
hdd2coa	trans-Hexadec-2-enoyl-CoA	3	0.0609756
hx2coa	trans-Hex-2-enoyl-CoA	3	0.0609756
hxan	Hypoxanthine	3	0.0609756
hxcoa	Hexanoyl-CoA (n-C6:0CoA)	3	0.0609756
imp	IMP	3	0.0609756
ind3ac	Indole-3-acetate	3	0.0609756
inost	myo-Inositol	3	0.0609756
ipp	Isopentenyl diphosphate	3	0.0609756
lacD	D-Lactate	3	0.0609756
leuL	L-Leucine	3	0.0609756
man	D-Mannose (Extracellular)	3	0.0609756
mana	D-Mannonate	3	0.0609756
mnl	D-Mannitol (Extracellular)	3	0.0609756
murein4p4p	two linked disacharide tetrapeptide murein units (uncrosslinked, middle of chain)	3	0.0609756
murein4px4p	two disacharide linked murein units, tetrapeptide corsslinked tetrapeptide (A2pm->D-ala) (middle of chain)	3	0.0609756
murein4px4px4p	three disacharide linked murein units (tetrapeptide crosslinked tetrapeptide (A2pm->D-ala) & tetrapeptide corsslinked tetrapeptide (A2pm->D-ala)) (middle of chain)	3	0.0609756
ncam	Nicotinamide	3	0.0609756
oc2coa	trans-Oct-2-enoyl-CoA	3	0.0609756
occoa	Octanoyl-CoA (n-C8:0CoA)	3	0.0609756
ocdcaACP	Octadecanoyl-ACP (n-C18:0ACP)	3	0.0609756
octeACP	Octadecenoyl-ACP (n-C18:1ACP)	3	0.0609756
od2coa	trans-Octadec-2-enoyl-CoA	3	0.0609756
oglyclt	oxaloglycolate	3	0.0609756
orot5p	Orotidine 5'-phosphate	3	0.0609756
P	protein	3	0.0609756
pan4p	Pantetheine 4'-phosphate	3	0.0609756
pap	Adenosine 3',5'-bisphosphate	3	0.0609756
paps	3'-Phosphoadenylyl sulfate	3	0.0609756
pdx5p	Pyridoxine 5'-phosphate	3	0.0609756
pe160	phosphatidylethanolamine (dihexadecanoyl, n-C16:0)	3	0.0609756
pg160	Phosphatidylglycerol (dihexadecanoyl, n-C16:0)	3	0.0609756
pheL	L-Phenylalanine	3	0.0609756
pheme	Protoheme	3	0.0609756
pphn	Prephenate	3	0.0609756
ppp9	Protoporphyrin	3	0.0609756
pppg9	Protoporphyrinogen IX	3	0.0609756
prfp	1-(5-Phosphoribosyl)-5-[(5-phosphoribosylamino)methylideneamino]imidazole-4-carboxamide	3	0.0609756
prlp	5-[(5-phospho-1-deoxyribulos-1-ylamino)methylideneamino]-1-(5-phosphoribosyl)imidazole-4-carboxamide	3	0.0609756
ptrc	Putrescine	3	0.0609756
pydxn	Pyridoxine	3	0.0609756
qh2	ubiquinol	3	0.0609756
rrna	rRNA	3	0.0609756
s7p	Sedoheptulose 7-phosphate	3	0.0609756
skm	Shikimate	3	0.0609756
skm5p	Shikimate 5-phosphate	3	0.0609756
so4	Sulfate	3	0.0609756
spmd	Spermidine	3	0.0609756
ssaltpp	Succinate semialdehyde-thiamin diphosphate anion	3	0.0609756
stcoa	Stearoyl-CoA (n-C18:0CoA)	3	0.0609756
tag	D-tagatose	3	0.0609756
tagdpD	D-Tagatose 1,6-biphosphate	3	0.0609756
td2coa	trans-Tetradec-2-enoyl-CoA	3	0.0609756
tdecoa	Tetradecenoyl-CoA (n-C14:1CoA)	3	0.0609756
thm	Thiamin	3	0.0609756
tre	Trehalose	3	0.0609756
trnagua	tRNA-guanine	3	0.0609756
tyrL	L-Tyrosine	3	0.0609756
udcpdp	Undecaprenyl diphosphate	3	0.0609756
udcpp	Undecaprenyl phosphate	3	0.0609756
uppg3	Uroporphyrinogen III	3	0.0609756
ura	Uracil	3	0.0609756
urdglyc	(-)-Ureidoglycolate	3	0.0609756
urea	Urea	3	0.0609756
valL	L-Valine	3	0.0609756
xmp	Xanthosine 5'-phosphate	3	0.0609756
glcDxt	glcDxt	3	0.0609756
1ddecg3p	1-dodecanoyl-sn-glycerol 3-phosphate	2	0.0406504
1hdec9eg3p	1-hexadec-9-enoyl-sn-glycerol 3-phosphate	2	0.0406504
1hdecg3p	1-hexadecanoyl-sn-glycerol 3-phosphate	2	0.0406504
1odec11eg3p	1-octadec-11-enoyl-sn-glycerol 3-phosphate	2	0.0406504
1odecg3p	1-octadecanoyl-sn-glycerol 3-phosphate	2	0.0406504
1p3h5c	L-1-Pyrroline-3-hydroxy-5-carboxylate	2	0.0406504
1pyr5c	1-Pyrroline-5-carboxylate	2	0.0406504
1R2S12hphtn12ol	(1R,2S)-1,2-dihydronaphthalene-1,2-diol	2	0.0406504
1tdec7eg3p	1-tetradec-7-enoyl-sn-glycerol 3-phosphate	2	0.0406504
1tdecg3p	1-tetradecanoyl-sn-glycerol 3-phosphate	2	0.0406504
23ddarabt	2-dehydro-3-deoxy-L-arabinonate	2	0.0406504
23dhdp	2,3-Dihydrodipicolinate	2	0.0406504
25dhpp	2,5-Diamino-6-hydroxy-4-(5'-phosphoribosylamino)-pyrimidine	2	0.0406504
25dixp	2,5-dioxopentanoate	2	0.0406504
26dapLL	LL-2,6-Diaminoheptanedioate	2	0.0406504
2a3o4phobut2S	(2S)-2-amino-3-oxo-4-phosphonooxybutanoate	2	0.0406504
2aacdL	L-2-amino acid	2	0.0406504
2agpe120	2-Acyl-sn-glycero-3-phosphoethanolamine (n-C12:0)	2	0.0406504
2agpe140	2-Acyl-sn-glycero-3-phosphoethanolamine (n-C14:0)	2	0.0406504
2agpe141	2-Acyl-sn-glycero-3-phosphoethanolamine (n-C14:1)	2	0.0406504
2agpe160	2-Acyl-sn-glycero-3-phosphoethanolamine (n-C16:0)	2	0.0406504
2agpe161	2-Acyl-sn-glycero-3-phosphoethanolamine (n-C16:1)	2	0.0406504
2agpe180	2-Acyl-sn-glycero-3-phosphoethanolamine (n-C18:0)	2	0.0406504
2agpe181	2-Acyl-sn-glycero-3-phosphoethanolamine (n-C18:1)	2	0.0406504
2agpg120	2-Acyl-sn-glycero-3-phosphoglycerol (n-C12:0)	2	0.0406504
2agpg140	2-Acyl-sn-glycero-3-phosphoglycerol (n-C14:0)	2	0.0406504
2agpg141	2-Acyl-sn-glycero-3-phosphoglycerol (n-C14:1)	2	0.0406504
2agpg160	2-Acyl-sn-glycero-3-phosphoglycerol (n-C16:0)	2	0.0406504
2agpg161	2-Acyl-sn-glycero-3-phosphoglycerol (n-C16:1)	2	0.0406504
2agpg180	2-Acyl-sn-glycero-3-phosphoglycerol (n-C18:0)	2	0.0406504
2agpg181	2-Acyl-sn-glycero-3-phosphoglycerol (n-C18:1)	2	0.0406504
2ahbut	(S)-2-Aceto-2-hydroxybutanoate	2	0.0406504
2ahhmp	2-Amino-4-hydroxy-6-hydroxymethyl-7,8-dihydropteridine	2	0.0406504
2aobut	L-2-Amino-3-oxobutanoate	2	0.0406504
2aomsa	2-ammoniomalonate semialdehyde	2	0.0406504
2Bhgibberellin1	2-beta-hydroxygibberellin1	2	0.0406504
2cpr5p	1-(2-Carboxyphenylamino)-1-deoxy-D-ribulose 5-phosphate	2	0.0406504
2ddecg3p	2-dodecanoyl-sn-glycerol 3-phosphate	2	0.0406504
2dh3dgal	2-Dehydro-3-deoxy-D-galactonate	2	0.0406504
2dh3dgal6p	2-Dehydro-3-deoxy-D-galactonate 6-phosphate	2	0.0406504
2dhglcn	2-Dehydro-D-gluconate	2	0.0406504
2dhp	2-Dehydropantoate	2	0.0406504
2hdec9eg3p	2-hexadec-9-enoyl-sn-glycerol 3-phosphate	2	0.0406504
2hdecg3p	2-hexadecanoyl-sn-glycerol 3-phosphate	2	0.0406504
2hmcsa	2-hydroxymuconate semialdehyde	2	0.0406504
2ins	2-Inosose	2	0.0406504
2ippm	2-Isopropylmaleate	2	0.0406504
2mahmp	2-Methyl-4-amino-5-hydroxymethylpyrimidine diphosphate	2	0.0406504
2mcacn	cis-2-Methylaconitate	2	0.0406504
2me4p	2-C-methyl-D-erythritol 4-phosphate	2	0.0406504
2oac	2-oxo acid	2	0.0406504
2obut	2-Oxobutanoate	2	0.0406504
2odec11eg3p	2-octadec-11-enoyl-sn-glycerol 3-phosphate	2	0.0406504
2odecg3p	2-octadecanoyl-sn-glycerol 3-phosphate	2	0.0406504
2p4c2me	2-phospho-4-(cytidine 5'-diphospho)-2-C-methyl-D-erythritol	2	0.0406504
2R3Shcit	(2R,3S)-2-hydroxybutane-1,2,3-tricarboxylate	2	0.0406504
2S2ippylt	(2S)-2-isopropylmalate	2	0.0406504
2tdec7eg3p	2-tetradec-7-enoyl-sn-glycerol 3-phosphate	2	0.0406504
2tdecg3p	2-tetradecanoyl-sn-glycerol 3-phosphate	2	0.0406504
34hpp	3-(4-Hydroxyphenyl)pyruvate	2	0.0406504
35chcatec	3,5-dichlorocatechol	2	0.0406504
3aacoa	3-acetoacetyl-CoA	2	0.0406504
3c2hmp	3-Carboxy-2-hydroxy-4-methylpentanoate	2	0.0406504
3c3hmp	3-Carboxy-3-hydroxy-4-methylpentanoate	2	0.0406504
3c4mop	3-Carboxy-4-methyl-2-oxopentanoate	2	0.0406504
3cccmc	3-carboxy-cis,cis-muconate	2	0.0406504
3dah7p	3-deoxy-D-arabino-hept-2-ulosonate 7-phosphate	2	0.0406504
3h4tmambut	3-hydroxy-4-trimethylammoniobutanoate	2	0.0406504
3haACP	(3R)-3-Hydroxyacyl-[acyl-carrier protein]	2	0.0406504
3hcddec5eACP	(R)-3-hydroxy-cis-dodec-5-enoyl-[acyl-carrier protein]	2	0.0406504
3hcmrs7eACP	(R)-3-hydroxy-cis-myristol-7-eoyl-[acyl-carrier protein]	2	0.0406504
3hcpalm9eACP	(R)-3-hydroxy-cis-palm-9-eoyl-[acyl-carrier protein]	2	0.0406504
3hcvac11eACP	(R)-3-hydroxy-cis-vacc-11-enoyl-[acyl-carrier protein]	2	0.0406504
3hddecACP	(R)-3-Hydroxydodecanoyl-[acyl-carrier protein]	2	0.0406504
3hdecACP	(R)-3-Hydroxydecanoyl-[acyl-carrier protein]	2	0.0406504
3hhexACP	(R)-3-Hydroxyhexanoyl-[acyl-carrier protein]	2	0.0406504
3hmrsACP	R-3-hydroxy-myristoyl-ACP	2	0.0406504
3hoctaACP	(R)-3-Hydroxyoctadecanoyl-[acyl-carrier protein]	2	0.0406504
3hoctACP	(R)-3-Hydroxyoctanoyl-[acyl-carrier protein]	2	0.0406504
3hpalmACP	R-3-hydroxypalmitoyl-[acyl-carrier protein]	2	0.0406504
3hppyr	3-(hydrohydroxyphosphoryl)pyruvate	2	0.0406504
3mbut2ecoa	3-methylbut-2-enoyl-CoA	2	0.0406504
3mop	(S)-3-Methyl-2-oxopentanoate	2	0.0406504
3oacoa	3-oxoacyl-CoA	2	0.0406504
3ocddec5eACP	3-oxo-cis-dodec-5-enoyl-[acyl-carrier protein]	2	0.0406504
3ocmrs7eACP	3-oxo-cis-myristol-7-eoyl-[acyl-carrier protein]	2	0.0406504
3ocpalm9eACP	3-oxo-cis-palm-9-eoyl-[acyl-carrier protein]	2	0.0406504
3ocvac11eACP	3-oxo-cis-vacc-11-enoyl-[acyl-carrier protein]	2	0.0406504
3oddecACP	3-Oxododecanoyl-[acyl-carrier protein]	2	0.0406504
3odecACP	3-Oxodecanoyl-[acyl-carrier protein]	2	0.0406504
3ohexACP	3-Oxohexanoyl-[acyl-carrier protein]	2	0.0406504
3omrsACP	3-Oxotetradecanoyl-[acyl-carrier protein]	2	0.0406504
3ooctACP	3-Oxooctanoyl-[acyl-carrier protein]	2	0.0406504
3ooctdACP	3-Oxooctadecanoyl-[acyl-carrier protein]	2	0.0406504
3opalmACP	3-Oxohexadecanoyl-[acyl-carrier protein]	2	0.0406504
3opp	3-oxopropanoate	2	0.0406504
3php	3-Phosphohydroxypyruvate	2	0.0406504
4abz	4-Aminobenzoate	2	0.0406504
4adcho	4-amino-4-deoxychorismate	2	0.0406504
4c2hmcsa	4-carboxy-2-hydroxymuconate semialdehyde	2	0.0406504
4c2me	4-(cytidine 5'-diphospho)-2-C-methyl-D-erythritol	2	0.0406504
4h2oglt	4-Hydroxy-2-oxoglutarate	2	0.0406504
4hbzcoa	4-hydroxybenzoyl-CoA	2	0.0406504
4oh2edt	4-oxohex-2-enedioate	2	0.0406504
4ppcys	N-((R)-4-Phosphopantothenoyl)-L-cysteine	2	0.0406504
4r5au	4-(1-D-Ribitylamino)-5-aminouracil	2	0.0406504
5aprbu	5-Amino-6-(5'-phosphoribitylamino)uracil	2	0.0406504
5c2oh3edt	5-carboxy-2-oxohept-3-enedioate	2	0.0406504
5htptm	5-hydroxytryptamine	2	0.0406504
66e12hp78h6hp	(6R)-6-(L-erythro-1,2-dihydroxypropyl)-7,8-dihydro-6H-pterin	2	0.0406504
67htd	6,7-dihydropteridine	2	0.0406504
8aonn	8-Amino-7-oxononanoate	2	0.0406504
aacdD	D-amino acid	2	0.0406504
aalggluL	adenylyl-[L-glutamate:ammonia ligase (ADP-forming)]	2	0.0406504
acac	Acetoacetate	2	0.0406504
acACP	Acetyl-ACP	2	0.0406504
acd	acid	2	0.0406504
acetone	Acetone	2	0.0406504
acg5p	N-Acetyl-L-glutamyl 5-phosphate	2	0.0406504
acg5sa	N-Acetyl-L-glutamate 5-semialdehyde	2	0.0406504
acgam1p	N-Acetyl-D-glucosamine 1-phosphate	2	0.0406504
acglu	N-Acetyl-L-glutamate	2	0.0406504
achms	O-Acetyl-L-homoserine	2	0.0406504
acmam	N-Acetyl-D-muramoate	2	0.0406504
acmanap	N-Acetyl-D-mannosamine 6-phosphate	2	0.0406504
aconC	cis-Aconitate	2	0.0406504
acorn	N2-Acetyl-L-ornithine	2	0.0406504
actACP	Acetoacetyl-ACP	2	0.0406504
adn	Adenosine	2	0.0406504
adocbi	Adenosyl cobinamide	2	0.0406504
adphepLD	ADP-L-glycero-D-manno-heptose	2	0.0406504
agm	Agmatine	2	0.0406504
aicar	5-Amino-1-(5-Phospho-D-ribosyl)imidazole-4-carboxamide	2	0.0406504
air	5-amino-1-(5-phospho-D-ribosyl)imidazole	2	0.0406504
alaala	D-Alanyl-D-alanine	2	0.0406504
alacS	(S)-2-Acetolactate	2	0.0406504
alatrna	L-Alanyl-tRNA(Ala)	2	0.0406504
alc	alcohol	2	0.0406504
alggluL	[L-glutamate:ammonia ligase (ADP-forming)]	2	0.0406504
alk2el	alk-2-enal	2	0.0406504
amob	S-Adenosyl-4-methylthio-2-oxobutanoate	2	0.0406504
anth	Anthranilate	2	0.0406504
apoACP	apoprotein [acyl carrier protein]	2	0.0406504
aps	Adenosine 5'-phosphosulfate	2	0.0406504
ara	L-arabinose	2	0.0406504
ara14l	L-arabinono-1,4-lactone	2	0.0406504
ara5p	D-Arabinose 5-phosphate	2	0.0406504
arabt	L-arabinonate	2	0.0406504
argP	L-arginyl-protein	2	0.0406504
argtrna	L-Arginyl-tRNA(Arg)	2	0.0406504
asptrna	L-Aspartyl-tRNA(Asp)	2	0.0406504
athrL	L-Allo-threonine	2	0.0406504
atr	Atropine	2	0.0406504
b2eylcoa	but-2-enoyl-CoA	2	0.0406504
betaldh	Betaine aldehyde hydrate	2	0.0406504
bgly	N-Benzoylglycine	2	0.0406504
btamp	Biotinyl-5'-AMP	2	0.0406504
btcoa	Butanoyl-CoA	2	0.0406504
btncCP	biotin-carboxyl-carrier protein	2	0.0406504
butACP	Butyryl-ACP (n-C4:0ACP)	2	0.0406504
bz	benzoate	2	0.0406504
c45dhchddc	cis-4,5-dihydroxycyclohexa-1(6),2-diene-1,2-dicarboxylate	2	0.0406504
carn	L-Carnosine	2	0.0406504
catec	Catechol	2	0.0406504
cbdpmd	Cyclobutadipyrimidine	2	0.0406504
cbi	Cobinamide	2	0.0406504
cbtncCP	carboxybiotin-carboxyl-carrier protein	2	0.0406504
ccbtd124clt	cis,cis-butadiene-1,2,4-tricarboxylate	2	0.0406504
cddec5eACP	cis-dodec-5-enoyl-[acyl-carrier protein] (n-C12:1)	2	0.0406504
cdec3eACP	cis-dec-3-enoyl-[acyl-carrier protein] (n-C10:1)	2	0.0406504
ce	carboxylic ester	2	0.0406504
cgly	Cys-Gly	2	0.0406504
chpylda	Chlorophyllide	2	0.0406504
ckdo	CMP-3-deoxy-D-manno-octulosonate	2	0.0406504
coacd	a carboxylic acid	2	0.0406504
cpe160	cyclopropane phosphatidylethanolamine (dihexadec-9,10-cyclo-anoyl, n-C16:0 cyclo)	2	0.0406504
cpe180	cyclopropane phosphatidylethanolamine (dioctadec-11,12-cyclo-anoyl, n-C18:0 cyclo)	2	0.0406504
cpg160	cyclopropane phosphatidylglycerol (dihexadec-9,10-cyclo-anoyl, n-C16:0 cyclo)	2	0.0406504
cpg180	cyclopropane phosphatidylglycerol (dioctadec-11,12-cyclo-anoyl, n-C18:0 cyclo)	2	0.0406504
cpppg3	Coproporphyrinogen III	2	0.0406504
csn	Cytosine	2	0.0406504
cyan	Cyanide	2	0.0406504
cystrna	L-Cysteinyl-tRNA(Cys)	2	0.0406504
cytd	Cytidine	2	0.0406504
dad2	Deoxyadenosine	2	0.0406504
dad5	5'-Deoxyadenosine	2	0.0406504
db4p	3,4-dihydroxy-2-butanone 4-phosphate	2	0.0406504
dcaACP	Decanoyl-ACP (n-C10:0ACP)	2	0.0406504
dcamp	N6-(1,2-Dicarboxyethyl)-AMP	2	0.0406504
decdp	all-trans-Decaprenyl diphosphate	2	0.0406504
dgal6p	deoxy-D-galactonate 6-phosphate	2	0.0406504
dgmp	dGMP	2	0.0406504
dgsn	Deoxyguanosine	2	0.0406504
dha	Dihydroxyacetone	2	0.0406504
dhnpt	2-Amino-4-hydroxy-6-(D-erythro-1,2,3-trihydroxypropyl)-7,8-dihydropteridine	2	0.0406504
din	Deoxyinosine	2	0.0406504
dmgly	dimethylglycine	2	0.0406504
dmlz	6,7-Dimethyl-8-(1-D-ribityl)lumazine	2	0.0406504
dna6map	DNA 6-methylaminopurine	2	0.0406504
dna6Omgua	DNA (containing 6-O-methylguanine)	2	0.0406504
dnaade	DNA adenine	2	0.0406504
dnaw6Omgua	DNA (without 6-O-methylguanine)	2	0.0406504
dopa	Dopamine	2	0.0406504
dp	diphosphate	2	0.0406504
dpcoa	Dephospho-CoA	2	0.0406504
drntm	(deoxyribonucleotide)(n+m)	2	0.0406504
drntn	(deoxyribonucleotide)(n)	2	0.0406504
drntnm	(deoxyribonucleotide)(m)	2	0.0406504
dscl	dihydrosirohydrochlorin	2	0.0406504
dtdp	dTDP	2	0.0406504
dtmp	dTMP	2	0.0406504
dudp	dUDP	2	0.0406504
E3mcp2endt	(E)-3-(methoxycarbonyl)pent-2-enedioate	2	0.0406504
ectL	L-ectoine	2	0.0406504
Ecys	[enzyme]-cysteine	2	0.0406504
Egtc	(E)-glutaconate	2	0.0406504
eig3p	D-erythro-1-(Imidazol-4-yl)glycerol 3-phosphate	2	0.0406504
eryt	erythritol	2	0.0406504
Essflcys	[enzyme]-S-sulfanylcysteine	2	0.0406504
estd17B	Estradiol-17-beta	2	0.0406504
estrone	estrone	2	0.0406504
etha	Ethanolamine	2	0.0406504
etoh	Ethanol	2	0.0406504
fc1p	L-Fuculose 1-phosphate	2	0.0406504
fdxox	Oxidized ferredoxin	2	0.0406504
fdxrd	Reduced ferredoxin	2	0.0406504
fldox	flavodoxin (oxidized)	2	0.0406504
fldrd	flavodoxin (reduced)	2	0.0406504
flP	electron-transferring flavoprotein	2	0.0406504
flrdP	Reduced electron-transferring flavoprotein	2	0.0406504
fmettrna	N-Formylmethionyl-tRNA	2	0.0406504
fpram	2-(Formamido)-N1-(5-phospho-D-ribosyl)acetamidine	2	0.0406504
fprica	5-Formamido-1-(5-phospho-D-ribosyl)imidazole-4-carboxamide	2	0.0406504
frdp	Farnesyl diphosphate	2	0.0406504
frmd	Formamide	2	0.0406504
fruur	D-Fructuronate	2	0.0406504
g3pc	sn-Glycero-3-phosphocholine	2	0.0406504
g3pe	sn-Glycero-3-phosphoethanolamine	2	0.0406504
g3pg	Glycerophosphoglycerol	2	0.0406504
g3pi	sn-Glycero-3-phospho-1-inositol	2	0.0406504
g3ps	Glycerophosphoserine	2	0.0406504
galbD	beta D-Galactose	2	0.0406504
galbD	beta D-Galactose	2	0.0406504
galctnD	D-Galactonate	2	0.0406504
galpund	alpha-D-galactosyl-diphosphoundecaprenol	2	0.0406504
gam1p	D-Glucosamine 1-phosphate	2	0.0406504
gcald	Glycolaldehyde	2	0.0406504
gdptp	Guanosine 3'-diphosphate 5'-triphosphate	2	0.0406504
gibberellin1	Gibberellin 1	2	0.0406504
glcnacmur2acpund	GlcNAc-(1->4)-Mur2Ac(oyl-L-Ala-gamma-D-Glu-L-Lys-D-Ala-D-Ala)-diphosphoundecaprenol	2	0.0406504
glcr	D-Glucarate	2	0.0406504
glctl	D-galactono-1,4-lactone	2	0.0406504
glctt	Galactitol	2	0.0406504
glctt	Galactitol	2	0.0406504
glntrna	L-Glutaminyl-tRNA(Gln)	2	0.0406504
gluala	5-L-Glutamyl-L-alanine	2	0.0406504
glucys	gamma-L-Glutamyl-L-cysteine	2	0.0406504
glutrna	L-Glutamyl-tRNA(Glu)	2	0.0406504
glyald	D-Glyceraldehyde	2	0.0406504
glycrt	D-glycerate	2	0.0406504
glytrna	Glycyl-tRNA(Gly)	2	0.0406504
grdp	Geranyl diphosphate	2	0.0406504
grds	glutaredoxin disulfide	2	0.0406504
grxox	glutaredoxin (oxidized)	2	0.0406504
grxrd	glutaredoxin (reduced)	2	0.0406504
gsn	Guanosine	2	0.0406504
gtc1coa	glutaconyl-1-CoA	2	0.0406504
h2	H2	2	0.0406504
h4spt	tetrahydrosarcinapterin	2	0.0406504
hdcoa	Hexadecenoyl-CoA (n-C16:1CoA)	2	0.0406504
hepdp	all-trans-Heptaprenyl diphosphate	2	0.0406504
hexACP	Hexanoyl-ACP (n-C6:0ACP)	2	0.0406504
hexdp	all-trans-Hexaprenyl diphosphate	2	0.0406504
hisp	L-Histidinol phosphate	2	0.0406504
histd	L-Histidinol	2	0.0406504
histrna	L-Histidyl-tRNA(His)	2	0.0406504
hlac	Haloacetate	2	0.0406504
hmbil	Hydroxymethylbilane	2	0.0406504
hqn	Hydroquinone	2	0.0406504
hxa	Hexanoate (n-C6:0)	2	0.0406504
iletrna	L-Isoleucyl-tRNA(Ile)	2	0.0406504
imacp	3-(Imidazol-4-yl)-2-oxopropyl phosphate	2	0.0406504
indole	Indole	2	0.0406504
ins	Inosine	2	0.0406504
kdo	3-Deoxy-D-manno-2-octulosonate	2	0.0406504
kdo8p	3-Deoxy-D-manno-octulosonate 8-phosphate	2	0.0406504
kdop	2-dehydro-3-deoxy-D-octonate 8-phosphate	2	0.0406504
lacB	beta-lactam	2	0.0406504
laldL	L-Lactaldehyde	2	0.0406504
leuP	L-leucyl-protein	2	0.0406504
leutrna	L-Leucyl-tRNA(Leu)	2	0.0406504
lgtS	(R)-S-Lactoylglutathione	2	0.0406504
lipidA	2,3-Bis(3-hydroxytetradecanoyl)-D-glucosaminyl-1,6-beta-D-2,3-bis(3-hydroxytetradecanoyl)-beta-D-glucosaminyl 1-phosphate	2	0.0406504
lipidAds	Lipid A Disaccharide	2	0.0406504
lipidX	2,3-Bis(3-hydroxytetradecanoyl)-beta-D-glucosaminyl 1-phosphate	2	0.0406504
lystrna	L-Lysine-tRNA (Lys)	2	0.0406504
maln	malonate	2	0.0406504
malt	Maltose	2	0.0406504
man6p	D-Mannose 6-phosphate	2	0.0406504
mbdoshd6g3pglcD	membrane-derived-oligosaccharide 6-(glycerophospho)-D-glucose	2	0.0406504
mbdoshdglcD	membrane-derived-oligosaccharide D-glucose	2	0.0406504
meoh	Methanol	2	0.0406504
metscbl2	[methionine synthase]-cob(II)alamin	2	0.0406504
metsmcbl1	[methionine synthase]-methylcob(I)alamin	2	0.0406504
mettrna	L-Methionyl-tRNA (Met)	2	0.0406504
mh4spt	N5-methyl-tetrahydrosarcinapterin	2	0.0406504
mi1pD	1D-myo-Inositol 1-phosphate	2	0.0406504
micit	methylisocitrate	2	0.0406504
mino	meso inositol	2	0.0406504
mndlR	(R)-mandelate	2	0.0406504
mndlS	(S)-mandelate	2	0.0406504
mobd	Molybdate	2	0.0406504
mtartr	Meso-tartrate	2	0.0406504
mthgxl	Methylglyoxal	2	0.0406504
mur2acpund	Mur2Ac(oyl-L-Ala-gamma-D-Glu-L-Lys-D-Ala-D-Ala)-diphosphoundecaprenol	2	0.0406504
murein4p3p	two linked disacharide tetrapeptide and tripeptide murein units (uncrosslinked, middle of chain)	2	0.0406504
murein5p3p	two linked disacharide pentapeptide and tripeptide murein units (uncrosslinked, middle of chain)	2	0.0406504
murein5p4p	two linked disacharide pentapeptide and tetrapeptide murein units (uncrosslinked, middle of chain)	2	0.0406504
murein5px4p	two disacharide linked murein units, pentapeptide crosslinked tetrapeptide (A2pm->D-ala) (middle of chain)	2	0.0406504
murein5px4px4p	three disacharide linked murein units (pentapeptide crosslinked tetrapeptide (A2pm->D-ala) tetrapeptide corsslinked tetrapeptide (A2pm->D-ala)) (middle of chain)	2	0.0406504
N4aL24dab	N4-acetyl-L-2,4-diaminobutanoate	2	0.0406504
N6hlysL	N(6)-hydroxy-L-lysine	2	0.0406504
NADaacd	N-acyl-D-amino acid	2	0.0406504
nadnt	nicotinamide nucleotide	2	0.0406504
nalkl	n-alkanal	2	0.0406504
naphthalene	Naphthalene	2	0.0406504
ndp	nucleoside diphosphate	2	0.0406504
nhPox	n oxidized hemoprotein	2	0.0406504
nhPrd	n reduced hemoprotein	2	0.0406504
nmn	NMN	2	0.0406504
NNmanle	N,N-dimethylaniline	2	0.0406504
NNmanleNo	N,N-dimethylaniline N-oxide	2	0.0406504
NsaA	N-substituted aminoacyl	2	0.0406504
NsaAtrna	N-substituted aminoacyl-tRNA	2	0.0406504
ntp	Nucleoside triphosphate	2	0.0406504
o2s	Superoxide anion	2	0.0406504
ocACP	Octanoyl-ACP (n-C8:0ACP)	2	0.0406504
odecoa	Octadecenoyl-CoA (n-C18:1CoA)	2	0.0406504
ohpb	2-Oxo-3-hydroxy-4-phosphobutanoate	2	0.0406504
pac	Phenylacetic acid	2	0.0406504
pad	2-Phenylacetamide	2	0.0406504
palc	primary alcohol	2	0.0406504
pantR	(R)-Pantoate	2	0.0406504
pchpylda	protochlorophyllide	2	0.0406504
pcpp	Poly-cis-polyprenyl diphosphate	2	0.0406504
pcppldpc5	a poly-cis-polyprenyl diphosphate longer by one C(5) unit	2	0.0406504
PcysL	protein L-cysteine	2	0.0406504
Pdhl	protein-dithiol	2	0.0406504
Pds	protein disulfide	2	0.0406504
pe120	phosphatidylethanolamine (didodecanoyl, n-C12:0)	2	0.0406504
pe140	phosphatidylethanolamine (ditetradecanoyl, n-C14:0)	2	0.0406504
pe141	phosphatidylethanolamine (ditetradec-7-enoyl, n-C14:1)	2	0.0406504
pe180	phosphatidylethanolamine (dioctadecanoyl, n-C18:0)	2	0.0406504
PEIIB	protein EIIB	2	0.0406504
PEIIBphc	Protein EIIB N(pi)-phospho-L-histidine/cysteine	2	0.0406504
pg120	Phosphatidylglycerol (didodecanoyl, n-C12:0)	2	0.0406504
pg140	Phosphatidylglycerol (ditetradecanoyl, n-C14:0)	2	0.0406504
pg141	Phosphatidylglycerol (ditetradec-7-enoyl, n-C14:1)	2	0.0406504
pg180	Phosphatidylglycerol (dioctadecanoyl, n-C18:0)	2	0.0406504
PgluL	protein L-glutamate	2	0.0406504
Pglume	protein L-glutamate methyl ester	2	0.0406504
PgluO5me	Protein L-glutamate O(5)-methyl ester	2	0.0406504
pgp120	Phosphatidylglycerophosphate (didodecanoyl, n-C12:0)	2	0.0406504
pgp140	Phosphatidylglycerophosphate (ditetradecanoyl, n-C14:0)	2	0.0406504
pgp141	Phosphatidylglycerophosphate (ditetradec-7-enoyl, n-C14:1)	2	0.0406504
pgp160	Phosphatidylglycerophosphate (dihexadecanoyl, n-C16:0)	2	0.0406504
pgp161	Phosphatidylglycerophosphate (dihexadec-9-enoyl, n-C16:1)	2	0.0406504
pgp180	Phosphatidylglycerophosphate (dioctadecanoyl, n-C18:0)	2	0.0406504
pgp181	Phosphatidylglycerophosphate (dioctadec-11-enoyl, n-C18:1)	2	0.0406504
ph	phenol	2	0.0406504
phac	phenyl acetate	2	0.0406504
phetrna	L-Phenylalanyl-tRNA(Phe)	2	0.0406504
PhisL	protein L-histidine	2	0.0406504
phom	O-Phospho-L-homoserine	2	0.0406504
phpyr	Phenylpyruvate	2	0.0406504
phthalate	Phthalate	2	0.0406504
phthr	O-Phospho-4-hydroxy-L-threonine	2	0.0406504
PiaspL	protein L-isoaspartate	2	0.0406504
Piaspme	protein L-isoaspartate alpha-methyl ester	2	0.0406504
pmcoa	Pimeloyl-CoA	2	0.0406504
pmdr	pyrimidine residues	2	0.0406504
PnpiphisL	protein N(phosphate)-phospho-L-histidine	2	0.0406504
pntoR	(R)-Pantothenate	2	0.0406504
ppbng	Porphobilinogen	2	0.0406504
PPII	[protein-PII)	2	0.0406504
ppro0	peptidylproline (omega=0)	2	0.0406504
ppro180	Peptidylproline (omega=180)	2	0.0406504
pram	5-Phospho-beta-D-ribosylamine	2	0.0406504
pran	N-(5-Phospho-D-ribosyl)anthranilate	2	0.0406504
prbamp	1-(5-Phosphoribosyl)-AMP	2	0.0406504
prbatp	1-(5-Phosphoribosyl)-ATP	2	0.0406504
progly	L-Prolinylglycine	2	0.0406504
prop	propionate	2	0.0406504
protocatechuate	Protocatechuate	2	0.0406504
protrna	L-Prolyl-tRNA(Pro)	2	0.0406504
ps120	phosphatidylserine (didodecanoyl, n-C12:0)	2	0.0406504
ps140	phosphatidylserine (ditetradecanoyl, n-C14:0)	2	0.0406504
ps141	phosphatidylserine (ditetradec-7-enoyl, n-C14:1)	2	0.0406504
ps160	phosphatidylserine (dihexadecanoyl, n-C16:0)	2	0.0406504
ps161	phosphatidylserine (dihexadec-9-enoyl, n-C16:1)	2	0.0406504
ps180	phosphatidylserine (dioctadecanoyl, n-C18:0)	2	0.0406504
ps181	phosphatidylserine (dioctadec-11-enoyl, n-C18:1)	2	0.0406504
psd5p	Pseudouridine 5'-phosphate	2	0.0406504
pserL	O-Phospho-L-serine	2	0.0406504
PSmcysL	protein S-methyl-L-cysteine	2	0.0406504
PtyrL	[protein]-L-tyrosine	2	0.0406504
Ptyrp	[protein]-L-tyrosine phosphate	2	0.0406504
pyam5p	Pyridoxamine 5'-phosphate	2	0.0406504
pydam	Pyridoxamine	2	0.0406504
pydx	Pyridoxal	2	0.0406504
qn	quinone	2	0.0406504
qtya	quaternary amine	2	0.0406504
que	queuine	2	0.0406504
quln	Quinolinate	2	0.0406504
R2hacd	(R)-2-hydroxyacid	2	0.0406504
R3hbcoa	(R)-3-hydroxybutanoyl-CoA	2	0.0406504
racalaP	ribosomal-protein N-acetyl-L-alanine	2	0.0406504
ralaP	ribosomal-protein L-alanine	2	0.0406504
rb15bp	D-Ribulose 1,5-bisphosphate	2	0.0406504
Rcl	RCl	2	0.0406504
Rh	RH	2	0.0406504
Rhcit	(R)-2-hydroxybutane-1,2,4-tricarboxylate	2	0.0406504
rhcys	S-Ribosyl-L-homocysteine	2	0.0406504
ribD	D-Ribose	2	0.0406504
rrnaN2mgua	rRNA containing N(2)-methylguanine	2	0.0406504
rrnaN6made	rRNA containing N(6)-methyladenine	2	0.0406504
RRtartr	(R,R)-tartrate	2	0.0406504
RSgth	R-S-glutathione	2	0.0406504
S2hlacd	(S)-2-haloacid	2	0.0406504
S3a2mppn	(S)-3-amino-2-methylpropanoate	2	0.0406504
saacdB	substituted beta-amino acid	2	0.0406504
salicald	Salicylaldehyde	2	0.0406504
salicylate	Salicylate	2	0.0406504
sbtD	D-Sorbitol (Extracellular)	2	0.0406504
sbzcoa	O-Succinylbenzoyl-CoA	2	0.0406504
selenate	selenate	2	0.0406504
selenite	selenite	2	0.0406504
seln	Selenide	2	0.0406504
selnp	Selenophosphate	2	0.0406504
sertrna	L-Seryl-tRNA(Ser)	2	0.0406504
sertrna(sec)	L-Seryl-tRNA(Sec)	2	0.0406504
Sfglutth	S-Formylglutathione	2	0.0406504
sgr	sugar	2	0.0406504
sgrpi	sugar phosphate	2	0.0406504
sl26da	N-Succinyl-LL-2,6-diaminoheptanedioate	2	0.0406504
sprm	Spermine	2	0.0406504
sq	semiquinone	2	0.0406504
SsometL	L-methionine (S)-S-oxide	2	0.0406504
sucarg	N2-Succinyl-L-arginine	2	0.0406504
sucbz	o-Succinylbenzoate	2	0.0406504
suchms	O-Succinyl-L-homoserine	2	0.0406504
sucsal	Succinic semialdehyde	2	0.0406504
t23dhacoa	Trans-2,3-didehydroacyl-CoA	2	0.0406504
ta	tropate	2	0.0406504
tagur	D-Tagaturonate	2	0.0406504
tartrL	L-tartrate	2	0.0406504
tcynt	Thiocyanate	2	0.0406504
tdec2eACP	trans-Dec-2-enoyl-[acyl-carrier protein]	2	0.0406504
thdp	2,3,4,5-Tetrahydrodipicolinate	2	0.0406504
thprn	thiopurine	2	0.0406504
thprnmetine	thiopurine S-methylether	2	0.0406504
thrtrna	L-Threonyl-tRNA(Thr)	2	0.0406504
thym	Thymine	2	0.0406504
thymd	Thymidine	2	0.0406504
tre6p	alpha,alpha'-Trehalose 6-phosphate	2	0.0406504
tri	tropine	2	0.0406504
trna2Omgsn	tRNA containing 2'-O-methylguanosine	2	0.0406504
trna54rthymd	tRNA containing ribothymidine at position 54	2	0.0406504
trna54uri	tRNA containing uridine at position 54	2	0.0406504
trna5mam2thdylt	tRNA containing 5-methylaminomethyl-2-thiouridylate	2	0.0406504
trna6ipr	tRNA containing 6-isopentenyladenosine	2	0.0406504
trna7am7cbgua	[tRNA]-7-aminomethyl-7-carbaguanine	2	0.0406504
trnaala	tRNA(Ala)	2	0.0406504
trnaarg	tRNA(Arg)	2	0.0406504
trnaasp	tRNA(Asp)	2	0.0406504
trnacys	tRNA(Cys)	2	0.0406504
trnagln	tRNA(Gln)	2	0.0406504
trnaglu	tRNA (Glu)	2	0.0406504
trnagly	tRNA(Gly)	2	0.0406504
trnahis	tRNA(His)	2	0.0406504
trnaile	tRNA(Ile)	2	0.0406504
trnaleu	tRNA(Leu)	2	0.0406504
trnalys	tRNA(Lys)	2	0.0406504
trnamet	tRNA(Met)	2	0.0406504
trnaN1mgua	tRNA containing N(1)-methylguanine	2	0.0406504
trnaN7mgua	tRNA containing N(7)-methylguanine	2	0.0406504
trnaphe	tRNA(Phe)	2	0.0406504
trnapro	tRNA(Pro)	2	0.0406504
trnaque	[tRNA]-queuine	2	0.0406504
trnasecys	tRNA(SeCys)	2	0.0406504
trnaser	tRNA(Ser)	2	0.0406504
trnathr	tRNA(Thr)	2	0.0406504
trnatrp	tRNA(Trp)	2	0.0406504
trnatyr	tRNA(Tyr)	2	0.0406504
trnaval	tRNA(Val)	2	0.0406504
trptrna	L-Tryptophanyl-tRNA(Trp)	2	0.0406504
trx	thioredoxin	2	0.0406504
trxds	thioredoxin disulfide	2	0.0406504
tsul	Thiosulfate	2	0.0406504
tt2345dhacoa	trans,trans-2,3,4,5-tetradehydroacyl-CoA	2	0.0406504
tyrtrna	L-Tyrosyl-tRNA(Tyr)	2	0.0406504
u23ga	UDP-2,3-bis(3-hydroxytetradecanoyl)glucosamine	2	0.0406504
u3aga	UDP-3-O-(3-hydroxytetradecanoyl)-N-acetylglucosamine	2	0.0406504
uaccg	UDP-N-acetyl-3-O-(1-carboxyvinyl)-D-glucosamine	2	0.0406504
uagmda	Undecaprenyl-diphospho-N-acetylmuramoyl-L-alanyl-D-glutamyl-meso-2,6-diaminopimeloyl-D-alanyl-D-alanine	2	0.0406504
uama	UDP-N-acetylmuramoyl-L-alanine	2	0.0406504
uamag	UDP-N-acetylmuramoyl-L-alanyl-D-glutamate	2	0.0406504
uamr	UDP-N-acetylmuramate	2	0.0406504
udcp	undecaprenol phosphate	2	0.0406504
udpacgal	UDP-N-acetyl-D-galactosamine	2	0.0406504
udpamaggl	UDP-N-acetylmuramoyl-L-alanyl-gamma-D-glutamyl-L-lysine	2	0.0406504
udpamagglaa	UDP-N-acetylmuramoyl-L-alanyl-gamma-D-glutamyl-L-lysyl-D-alanyl-D-alanine	2	0.0406504
udpgal	UDPgalactose	2	0.0406504
udpglcur	UDP-D-glucuronate	2	0.0406504
udpidu	UDP-L-iduronate	2	0.0406504
ugmd	UDP-N-acetylmuramoyl-L-alanyl-D-gamma-glutamyl-meso-2,6-diaminopimelate	2	0.0406504
ugmda	UDP-N-acetylmuramoyl-L-alanyl-D-glutamyl-meso-2,6-diaminopimeloyl-D-alanyl-D-alanine	2	0.0406504
uPPII	uridylyl-[protein-PII]	2	0.0406504
urate	Urate	2	0.0406504
uri	Uridine	2	0.0406504
valtrna	L-Valyl-tRNA(Val)	2	0.0406504
vanillate	Vanillate	2	0.0406504
xtsn	Xanthosine	2	0.0406504
xyl	D-xylose	2	0.0406504
xyluD	D-Xylulose	2	0.0406504
cholxt	cholxt	2	0.0406504
cystLxt	cystLxt	2	0.0406504
cystLxt	cystLxt	2	0.0406504
dntpxt	dntpxt	2	0.0406504
fruxt	fruxt	2	0.0406504
glybxt	glybxt	2	0.0406504
grdsxt	grdsxt	2	0.0406504
mbdoshd6g3pglcDxt	mbdoshd6g3pglcDxt	2	0.0406504
NADaacdxt	NADaacdxt	2	0.0406504
NADaacdxt	NADaacdxt	2	0.0406504
PgluO5mext	PgluO5mext	2	0.0406504
ssaltppxt	ssaltppxt	2	0.0406504
ssaltppxt	ssaltppxt	2	0.0406504
sucrxt	sucrxt	2	0.0406504
trext	trext	2	0.0406504
12dgr120	1,2-Diacyl-sn-glycerol (didodecanoyl, n-C12:0)	1	0.0203252
12dgr140	1,2-Diacyl-sn-glycerol (ditetradecanoyl, n-C14:0)	1	0.0203252
12dgr141	1,2-Diacyl-sn-glycerol (ditetradec-7-enoyl, n-C14:1)	1	0.0203252
12dgr160	1,2-Diacyl-sn-glycerol (dihexadecanoyl, n-C16:0)	1	0.0203252
12dgr161	1,2-Diacyl-sn-glycerol (dihexadec-9-enoyl, n-C16:1)	1	0.0203252
12dgr180	1,2-Diacyl-sn-glycerol (dioctadecanoyl, n-C18:0)	1	0.0203252
12dgr181	1,2-Diacyl-sn-glycerol (dioctadec-11-enoyl, n-C18:1)	1	0.0203252
1ccvppt	1-carboxyvinyl carboxyphosphonate	1	0.0203252
1hlalkn	1-haloalkane	1	0.0203252
22nppe	2 2-nitropropane	1	0.0203252
24chph	2,4-dichlorophenol	1	0.0203252
25drapp	2,5-Diamino-6-(ribosylamino)-4-(3H)-pyrimidinone 5'-phosphate	1	0.0203252
2ahhmd	2-Amino-4-hydroxy-6-hydroxymethyl-7,8-dihydropteridine diphosphate	1	0.0203252
2c25h5of2ac	2-carboxy-2,5-dihydro-5-oxofuran-2-acetate	1	0.0203252
2dda7p	2-Dehydro-3-deoxy-D-arabino-heptonate 7-phosphate	1	0.0203252
2hacS	(S)-2-hydroxy acid	1	0.0203252
2mcit	2-Methylcitrate	1	0.0203252
2oglt	2-oxoglutarate	1	0.0203252
2pglyc	2-Phosphoglycolate	1	0.0203252
34hphe	3,4-dihydroxy-L-phenylalanine	1	0.0203252
3h2mppn	3-hydroxy-2-methylpropanoate	1	0.0203252
3hacoaR	(R)-3-hydroxyacyl-CoA	1	0.0203252
3hbutR	(R)-3-hydroxybutanoate	1	0.0203252
3hdcoa	(S)-3-Hydroxydecanoyl-CoA	1	0.0203252
3hddcoa	(S)-3-Hydroxydodecanoyl-CoA	1	0.0203252
3hhcoa	(S)-3-Hydroxyhexanoyl-CoA	1	0.0203252
3hhdcoa	(S)-3-Hydroxyhexadecanoyl-CoA	1	0.0203252
3hocoa	(S)-3-Hydroxyoctanoyl-CoA	1	0.0203252
3hodcoa	(S)-3-Hydroxyoctadecanoyl-CoA	1	0.0203252
3htdcoa	(S)-3-Hydroxytetradecanoyl-CoA	1	0.0203252
3mbtcoa	3-methylbutanoyl-CoA	1	0.0203252
3odcoa	3-Oxodecanoyl-CoA	1	0.0203252
3oddcoa	3-Oxododecanoyl-CoA	1	0.0203252
3ohcoa	3-Oxohexanoyl-CoA	1	0.0203252
3ohdcoa	3-Oxohexadecanoyl-CoA	1	0.0203252
3oocoa	3-Oxooctanoyl-CoA	1	0.0203252
3oodcoa	3-Oxooctadecanoyl-CoA	1	0.0203252
3otdcoa	3-Oxotetradecanoyl-CoA	1	0.0203252
4abutn	4-Aminobutanal	1	0.0203252
4ampm	4-Amino-2-methyl-5-phosphomethylpyrimidine	1	0.0203252
4cb2eylcoa	4-carboxybut-2-enoyl-CoA	1	0.0203252
4cmb2e4o	4-carboxymethylenebut-2-en-4-olide	1	0.0203252
4fumacac	4-fumaryl-acetoacetate	1	0.0203252
4mlacac	4-maleyl-acetoacetate	1	0.0203252
4mop	4-Methyl-2-oxopentanoate	1	0.0203252
4mpetz	4-Methyl-5-(2-phosphoethyl)-thiazole	1	0.0203252
4phoLt	4-(phosphonooxy)-L-threonine	1	0.0203252
4ppan	D-4'-Phosphopantothenate	1	0.0203252
4tmambut	4-trimethylammoniobutanoate	1	0.0203252
5678htd	5,6,7,8-tetrahydropteridine	1	0.0203252
5cm2hmc	5-carboxymethyl-2-hydroxymuconate	1	0.0203252
5dglcn	5-Dehydro-D-gluconate	1	0.0203252
66e12hp5678h4ahp	(6R)-6-(L-erythro-1,2-dihydroxypropyl)-5,6,7,8-tetrahydro-4a-hydroxypterin	1	0.0203252
6hmhptpp	6-hydroxymethyl-dihydropterin pyrophosphate	1	0.0203252
7am7cbgua	7-aminomethyl-7-carbaguanine	1	0.0203252
acmama	N-Acetyl-D-muramoyl-L-alanine	1	0.0203252
acmana	N-Acetyl-D-mannosamine	1	0.0203252
aconT	trans-Aconitate	1	0.0203252
actp	Acetyl phosphate	1	0.0203252
adphepDD	ADP-D-glycero-D-manno-heptose	1	0.0203252
adprib	ADPribose	1	0.0203252
ald	aldehyde	1	0.0203252
eryt4p	D-erythritol 4-phosphate	1	0.0203252
ficytc	ferricytochrome c	1	0.0203252
focytc	ferrocytochrome c	1	0.0203252
glucr	D-glucuronate	1	0.0203252
hgentis	homogentisate	1	0.0203252
idp	IDP	1	0.0203252
itp	ITP	1	0.0203252
na	Sodium	1	0.0203252
oxa	Oxalate	1	0.0203252
propp	propanoyl phosphate	1	0.0203252
xyltn	D-xylonolactone	1	0.0203252
1R2S12hphtn12olxt	1R2S12hphtn12olxt	1	0.0203252
23dhmpxt	23dhmpxt	1	0.0203252
2a3o4phobut2Sxt	2a3o4phobut2Sxt	1	0.0203252
2aacdLxt	2aacdLxt	1	0.0203252
2agpe120xt	2agpe120xt	1	0.0203252
2agpe140xt	2agpe140xt	1	0.0203252
2agpe141xt	2agpe141xt	1	0.0203252
2agpe160xt	2agpe160xt	1	0.0203252
2agpe161xt	2agpe161xt	1	0.0203252
2agpe180xt	2agpe180xt	1	0.0203252
2agpe181xt	2agpe181xt	1	0.0203252
2agpg120xt	2agpg120xt	1	0.0203252
2agpg140xt	2agpg140xt	1	0.0203252
2agpg141xt	2agpg141xt	1	0.0203252
2agpg160xt	2agpg160xt	1	0.0203252
2agpg161xt	2agpg161xt	1	0.0203252
2agpg180xt	2agpg180xt	1	0.0203252
2agpg181xt	2agpg181xt	1	0.0203252
2aobutxt	2aobutxt	1	0.0203252
2aomsaxt	2aomsaxt	1	0.0203252
2Bhgibberellin1xt	2Bhgibberellin1xt	1	0.0203252
2ddecg3pxt	2ddecg3pxt	1	0.0203252
2hdec9eg3pxt	2hdec9eg3pxt	1	0.0203252
2hdecg3pxt	2hdecg3pxt	1	0.0203252
2hmcsaxt	2hmcsaxt	1	0.0203252
2insxt	2insxt	1	0.0203252
2mcacnxt	2mcacnxt	1	0.0203252
2mecdpxt	2mecdpxt	1	0.0203252
2oacxt	2oacxt	1	0.0203252
2obutxt	2obutxt	1	0.0203252
2odec11eg3pxt	2odec11eg3pxt	1	0.0203252
2odecg3pxt	2odecg3pxt	1	0.0203252
2R3Shcitxt	2R3Shcitxt	1	0.0203252
2S2ippyltxt	2S2ippyltxt	1	0.0203252
2tdec7eg3pxt	2tdec7eg3pxt	1	0.0203252
2tdecg3pxt	2tdecg3pxt	1	0.0203252
35chcatecxt	35chcatecxt	1	0.0203252
3aacoaxt	3aacoaxt	1	0.0203252
3c3hmpxt	3c3hmpxt	1	0.0203252
3c4mopxt	3c4mopxt	1	0.0203252
3cccmcxt	3cccmcxt	1	0.0203252
3dah7pxt	3dah7pxt	1	0.0203252
3h4tmambutxt	3h4tmambutxt	1	0.0203252
3haACPxt	3haACPxt	1	0.0203252
3hcddec5eACPxt	3hcddec5eACPxt	1	0.0203252
3hcmrs7eACPxt	3hcmrs7eACPxt	1	0.0203252
3hcpalm9eACPxt	3hcpalm9eACPxt	1	0.0203252
3hcvac11eACPxt	3hcvac11eACPxt	1	0.0203252
3hddecACPxt	3hddecACPxt	1	0.0203252
3hhexACPxt	3hhexACPxt	1	0.0203252
3hoctaACPxt	3hoctaACPxt	1	0.0203252
3hoctACPxt	3hoctACPxt	1	0.0203252
3hpalmACPxt	3hpalmACPxt	1	0.0203252
3hppyrxt	3hppyrxt	1	0.0203252
3mbut2ecoaxt	3mbut2ecoaxt	1	0.0203252
3mopxt	3mopxt	1	0.0203252
4h2ogltxt	4h2ogltxt	1	0.0203252
4hbzcoaxt	4hbzcoaxt	1	0.0203252
4hproLTxt	4hproLTxt	1	0.0203252
4oh2edtxt	4oh2edtxt	1	0.0203252
5aprbuxt	5aprbuxt	1	0.0203252
5c2oh3edtxt	5c2oh3edtxt	1	0.0203252
5htptmxt	5htptmxt	1	0.0203252
5mtaxt	5mtaxt	1	0.0203252
66e12hp78h6hpxt	66e12hp78h6hpxt	1	0.0203252
67htdxt	67htdxt	1	0.0203252
aacdDxt	aacdDxt	1	0.0203252
aalcxt	aalcxt	1	0.0203252
aaldxt	aaldxt	1	0.0203252
aalggluLxt	aalggluLxt	1	0.0203252
acacxt	acacxt	1	0.0203252
acdxt	acdxt	1	0.0203252
acetonext	acetonext	1	0.0203252
achmsxt	achmsxt	1	0.0203252
acmamxt	acmamxt	1	0.0203252
acmanapxt	acmanapxt	1	0.0203252
acptrdxt	acptrdxt	1	0.0203252
acxt	acxt	1	0.0203252
adocbixt	adocbixt	1	0.0203252
adocblxt	adocblxt	1	0.0203252
adphepLDxt	adphepLDxt	1	0.0203252
ahdtxt	ahdtxt	1	0.0203252
alaalaxt	alaalaxt	1	0.0203252
alatrnaxt	alatrnaxt	1	0.0203252
alcxt	alcxt	1	0.0203252
alggluLxt	alggluLxt	1	0.0203252
alk2elxt	alk2elxt	1	0.0203252
altrnxt	altrnxt	1	0.0203252
amobxt	amobxt	1	0.0203252
ap4axt	ap4axt	1	0.0203252
apoACPxt	apoACPxt	1	0.0203252
araxt	araxt	1	0.0203252
argLxt	argLxt	1	0.0203252
argPxt	argPxt	1	0.0203252
asnLxt	asnLxt	1	0.0203252
aso3xt	aso3xt	1	0.0203252
asptrnaxt	asptrnaxt	1	0.0203252
athrLxt	athrLxt	1	0.0203252
atrxt	atrxt	1	0.0203252
b2coaxt	b2coaxt	1	0.0203252
b2eylcoaxt	b2eylcoaxt	1	0.0203252
bglyxt	bglyxt	1	0.0203252
btampxt	btampxt	1	0.0203252
btncCPxt	btncCPxt	1	0.0203252
butACPxt	butACPxt	1	0.0203252
bzxt	bzxt	1	0.0203252
c45dhchddcxt	c45dhchddcxt	1	0.0203252
carnxt	carnxt	1	0.0203252
cbaspxt	cbaspxt	1	0.0203252
cbdpmdxt	cbdpmdxt	1	0.0203252
cbixt	cbixt	1	0.0203252
cbl1xt	cbl1xt	1	0.0203252
cbtncCPxt	cbtncCPxt	1	0.0203252
ccbtd124cltxt	ccbtd124cltxt	1	0.0203252
cddec5eACPxt	cddec5eACPxt	1	0.0203252
cdec3eACPxt	cdec3eACPxt	1	0.0203252
cext	cext	1	0.0203252
chpyldaxt	chpyldaxt	1	0.0203252
citxt	citxt	1	0.0203252
ckdoxt	ckdoxt	1	0.0203252
clxt	clxt	1	0.0203252
coacdxt	coacdxt	1	0.0203252
cpe160xt	cpe160xt	1	0.0203252
cpe180xt	cpe180xt	1	0.0203252
cpg160xt	cpg160xt	1	0.0203252
cpg180xt	cpg180xt	1	0.0203252
csnxt	csnxt	1	0.0203252
cxxt	cxxt	1	0.0203252
cyanxt	cyanxt	1	0.0203252
cystrnaxt	cystrnaxt	1	0.0203252
cytdxt	cytdxt	1	0.0203252
dad2xt	dad2xt	1	0.0203252
dad5xt	dad5xt	1	0.0203252
db4pxt	db4pxt	1	0.0203252
dc2coaxt	dc2coaxt	1	0.0203252
dcaACPxt	dcaACPxt	1	0.0203252
dcaxt	dcaxt	1	0.0203252
dcmpxt	dcmpxt	1	0.0203252
dd2coaxt	dd2coaxt	1	0.0203252
ddcaACPxt	ddcaACPxt	1	0.0203252
decdpxt	decdpxt	1	0.0203252
dgal6pxt	dgal6pxt	1	0.0203252
dgmpxt	dgmpxt	1	0.0203252
dhaxt	dhaxt	1	0.0203252
dhnptxt	dhnptxt	1	0.0203252
dhorSxt	dhorSxt	1	0.0203252
dinxt	dinxt	1	0.0203252
dmglyxt	dmglyxt	1	0.0203252
dmppxt	dmppxt	1	0.0203252
dna6mapxt	dna6mapxt	1	0.0203252
dna6Omguaxt	dna6Omguaxt	1	0.0203252
dnaadext	dnaadext	1	0.0203252
dnaw6Omguaxt	dnaw6Omguaxt	1	0.0203252
dopaxt	dopaxt	1	0.0203252
dpxt	dpxt	1	0.0203252
drntmxt	drntmxt	1	0.0203252
drntnmxt	drntnmxt	1	0.0203252
drntnxt	drntnxt	1	0.0203252
dsclxt	dsclxt	1	0.0203252
dttpxt	dttpxt	1	0.0203252
dxyl5pxt	dxyl5pxt	1	0.0203252
E3mcp2endtxt	E3mcp2endtxt	1	0.0203252
e4h3mbt2en1pxt	e4h3mbt2en1pxt	1	0.0203252
ectLxt	ectLxt	1	0.0203252
Ecysxt	Ecysxt	1	0.0203252
Egtcxt	Egtcxt	1	0.0203252
eig3pxt	eig3pxt	1	0.0203252
erytxt	erytxt	1	0.0203252
Essflcysxt	Essflcysxt	1	0.0203252
estd17Bxt	estd17Bxt	1	0.0203252
estronext	estronext	1	0.0203252
ethaxt	ethaxt	1	0.0203252
etohxt	etohxt	1	0.0203252
f1pxt	f1pxt	1	0.0203252
fc1pxt	fc1pxt	1	0.0203252
fdxoxxt	fdxoxxt	1	0.0203252
fdxrdxt	fdxrdxt	1	0.0203252
fe2xt	fe2xt	1	0.0203252
fldoxxt	fldoxxt	1	0.0203252
fldrdxt	fldrdxt	1	0.0203252
flPxt	flPxt	1	0.0203252
flrdPxt	flrdPxt	1	0.0203252
fmettrnaxt	fmettrnaxt	1	0.0203252
fpricaxt	fpricaxt	1	0.0203252
frmdxt	frmdxt	1	0.0203252
fruurxt	fruurxt	1	0.0203252
fumxt	fumxt	1	0.0203252
g1pxt	g1pxt	1	0.0203252
g3pcxt	g3pcxt	1	0.0203252
g3pext	g3pext	1	0.0203252
g3pgxt	g3pgxt	1	0.0203252
g3pixt	g3pixt	1	0.0203252
g3psxt	g3psxt	1	0.0203252
galbDxt	galbDxt	1	0.0203252
galctnDxt	galctnDxt	1	0.0203252
galpundxt	galpundxt	1	0.0203252
galxt	galxt	1	0.0203252
gam1pxt	gam1pxt	1	0.0203252
gam6pxt	gam6pxt	1	0.0203252
gcaldxt	gcaldxt	1	0.0203252
gdptpxt	gdptpxt	1	0.0203252
gibberellin1xt	gibberellin1xt	1	0.0203252
glcnacmur2acpundxt	glcnacmur2acpundxt	1	0.0203252
glcnxt	glcnxt	1	0.0203252
glcrxt	glcrxt	1	0.0203252
glctlxt	glctlxt	1	0.0203252
glcttxt	glcttxt	1	0.0203252
glnLxt	glnLxt	1	0.0203252
glntrnaxt	glntrnaxt	1	0.0203252
glu1saxt	glu1saxt	1	0.0203252
glu5saxt	glu5saxt	1	0.0203252
glualaxt	glualaxt	1	0.0203252
glucysxt	glucysxt	1	0.0203252
gluDxt	gluDxt	1	0.0203252
glutrnaxt	glutrnaxt	1	0.0203252
glycltxt	glycltxt	1	0.0203252
glycrtxt	glycrtxt	1	0.0203252
glycxt	glycxt	1	0.0203252
glytrnaxt	glytrnaxt	1	0.0203252
glyxt	glyxt	1	0.0203252
grdpxt	grdpxt	1	0.0203252
grxrdxt	grxrdxt	1	0.0203252
gtc1coaxt	gtc1coaxt	1	0.0203252
h2oxt	h2oxt	1	0.0203252
h2sxt	h2sxt	1	0.0203252
h2xt	h2xt	1	0.0203252
h4sptxt	h4sptxt	1	0.0203252
hcysLxt	hcysLxt	1	0.0203252
hdd2coaxt	hdd2coaxt	1	0.0203252
hdeACPxt	hdeACPxt	1	0.0203252
hepdpxt	hepdpxt	1	0.0203252
hexACPxt	hexACPxt	1	0.0203252
hexdp xt	hexdp xt	1	0.0203252
histrnaxt	histrnaxt	1	0.0203252
hlacxt	hlacxt	1	0.0203252
hldxt	hldxt	1	0.0203252
hpyrxt	hpyrxt	1	0.0203252
hqnxt	hqnxt	1	0.0203252
hx2coaxt	hx2coaxt	1	0.0203252
hxaxt	hxaxt	1	0.0203252
ileLxt	ileLxt	1	0.0203252
iletrnaxt	iletrnaxt	1	0.0203252
ind3acxt	ind3acxt	1	0.0203252
ipdpxt	ipdpxt	1	0.0203252
ippxt	ippxt	1	0.0203252
kdo8pxt	kdo8pxt	1	0.0203252
kdopxt	kdopxt	1	0.0203252
lacBxt	lacBxt	1	0.0203252
laldLxt	laldLxt	1	0.0203252
leuPxt	leuPxt	1	0.0203252
lipidAxt	lipidAxt	1	0.0203252
lipidXxt	lipidXxt	1	0.0203252
lysLxt	lysLxt	1	0.0203252
lystrnaxt	lystrnaxt	1	0.0203252
malLxt	malLxt	1	0.0203252
malnxt	malnxt	1	0.0203252
maltxt	maltxt	1	0.0203252
man1pxt	man1pxt	1	0.0203252
man6pxt	man6pxt	1	0.0203252
manaxt	manaxt	1	0.0203252
manxt	manxt	1	0.0203252
mbdoshdglcDxt	mbdoshdglcDxt	1	0.0203252
metscbl2xt	metscbl2xt	1	0.0203252
metsmcbl1xt	metsmcbl1xt	1	0.0203252
mh4sptxt	mh4sptxt	1	0.0203252
mi1pDxt	mi1pDxt	1	0.0203252
micitxt	micitxt	1	0.0203252
minoxt	minoxt	1	0.0203252
mndlRxt	mndlRxt	1	0.0203252
mndlSxt	mndlSxt	1	0.0203252
mnlxt	mnlxt	1	0.0203252
mobdxt	mobdxt	1	0.0203252
mtartrxt	mtartrxt	1	0.0203252
mur2acpundxt	mur2acpundxt	1	0.0203252
murein4p3pxt	murein4p3pxt	1	0.0203252
murein4p4pxt	murein4p4pxt	1	0.0203252
murein4px4px4pxt	murein4px4px4pxt	1	0.0203252
murein4px4pxt	murein4px4pxt	1	0.0203252
murein5p3pxt	murein5p3pxt	1	0.0203252
murein5px4px4pxt	murein5px4px4pxt	1	0.0203252
murein5px4pxt	murein5px4pxt	1	0.0203252
myrsACPxt	myrsACPxt	1	0.0203252
N6hlysLxt	N6hlysLxt	1	0.0203252
nadntxt	nadntxt	1	0.0203252
nalklxt	nalklxt	1	0.0203252
naphthalenext	naphthalenext	1	0.0203252
ncamxt	ncamxt	1	0.0203252
ndpxt	ndpxt	1	0.0203252
nhPoxxt	nhPoxxt	1	0.0203252
nhPrdxt	nhPrdxt	1	0.0203252
nmnxt	nmnxt	1	0.0203252
NNmanleNoxt	NNmanleNoxt	1	0.0203252
NNmanlext	NNmanlext	1	0.0203252
no3xt	no3xt	1	0.0203252
NsaAtrnaxt	NsaAtrnaxt	1	0.0203252
NsaAxt	NsaAxt	1	0.0203252
o2xt	o2xt	1	0.0203252
o2sxt	o2sxt	1	0.0203252
oc2coaxt	oc2coaxt	1	0.0203252
ocACPxt	ocACPxt	1	0.0203252
ocdcaACPxt	ocdcaACPxt	1	0.0203252
octeACPxt	octeACPxt	1	0.0203252
od2coaxt	od2coaxt	1	0.0203252
oglycltxt	oglycltxt	1	0.0203252
ohpbxt	ohpbxt	1	0.0203252
ornxt	ornxt	1	0.0203252
orot5pxt	orot5pxt	1	0.0203252
orotxt	orotxt	1	0.0203252
pacxt	pacxt	1	0.0203252
padxt	padxt	1	0.0203252
palcxt	palcxt	1	0.0203252
palmACPxt	palmACPxt	1	0.0203252
papxt	papxt	1	0.0203252
pchpyldaxt	pchpyldaxt	1	0.0203252
pcppldpc5xt	pcppldpc5xt	1	0.0203252
pcppxt	pcppxt	1	0.0203252
PcysLxt	PcysLxt	1	0.0203252
Pdsxt	Pdsxt	1	0.0203252
pdx5pxt	pdx5pxt	1	0.0203252
PEIIBphcxt	PEIIBphcxt	1	0.0203252
PEIIBxt	PEIIBxt	1	0.0203252
Pglumext	Pglumext	1	0.0203252
phacxt	phacxt	1	0.0203252
pheLxt	pheLxt	1	0.0203252
phemext	phemext	1	0.0203252
phetrnaxt	phetrnaxt	1	0.0203252
PhisLxt	PhisLxt	1	0.0203252
phpyrxt	phpyrxt	1	0.0203252
phthalatext	phthalatext	1	0.0203252
phthrxt	phthrxt	1	0.0203252
phxt	phxt	1	0.0203252
PiaspLxt	PiaspLxt	1	0.0203252
Piaspmext	Piaspmext	1	0.0203252
pmcoaxt	pmcoaxt	1	0.0203252
pmdrxt	pmdrxt	1	0.0203252
PnpiphisLxt	PnpiphisLxt	1	0.0203252
pntoRxt	pntoRxt	1	0.0203252
PPIIxt	PPIIxt	1	0.0203252
ppro0xt	ppro0xt	1	0.0203252
ppro180xt	ppro180xt	1	0.0203252
prlpxt	prlpxt	1	0.0203252
proglyxt	proglyxt	1	0.0203252
proLxt	proLxt	1	0.0203252
propxt	propxt	1	0.0203252
protrnaxt	protrnaxt	1	0.0203252
psd5pxt	psd5pxt	1	0.0203252
PSmcysLxt	PSmcysLxt	1	0.0203252
PtyrLxt	PtyrLxt	1	0.0203252
Ptyrpxt	Ptyrpxt	1	0.0203252
Pxt	Pxt	1	0.0203252
pyam5pxt	pyam5pxt	1	0.0203252
pydamxt	pydamxt	1	0.0203252
pydx5pxt	pydx5pxt	1	0.0203252
pydxnxt	pydxnxt	1	0.0203252
qh2xt	qh2xt	1	0.0203252
qnxt	qnxt	1	0.0203252
qtyaxt	qtyaxt	1	0.0203252
quext	quext	1	0.0203252
qulnxt	qulnxt	1	0.0203252
qxt	qxt	1	0.0203252
R2hacdxt	R2hacdxt	1	0.0203252
R3hbcoaxt	R3hbcoaxt	1	0.0203252
racalaPxt	racalaPxt	1	0.0203252
ralaPxt	ralaPxt	1	0.0203252
Rclxt	Rclxt	1	0.0203252
Rhcitxt	Rhcitxt	1	0.0203252
rhcysxt	rhcysxt	1	0.0203252
Rhxt	Rhxt	1	0.0203252
ribDxt	ribDxt	1	0.0203252
rrnaN2mguaxt	rrnaN2mguaxt	1	0.0203252
rrnaN6madext	rrnaN6madext	1	0.0203252
rrnaxt	rrnaxt	1	0.0203252
RRtartrxt	RRtartrxt	1	0.0203252
RSgthxt	RSgthxt	1	0.0203252
S2hlacdxt	S2hlacdxt	1	0.0203252
S3a2mppnxt	S3a2mppnxt	1	0.0203252
saacdBxt	saacdBxt	1	0.0203252
salicaldxt	salicaldxt	1	0.0203252
sbtDxt	sbtDxt	1	0.0203252
sbzcoaxt	sbzcoaxt	1	0.0203252
selenatext	selenatext	1	0.0203252
selenitext	selenitext	1	0.0203252
selnpxt	selnpxt	1	0.0203252
selnxt	selnxt	1	0.0203252
serLxt	serLxt	1	0.0203252
sertrna(sec)xt	sertrna(sec)xt	1	0.0203252
sertrnaxt	sertrnaxt	1	0.0203252
Sfglutthxt	Sfglutthxt	1	0.0203252
sgrpixt	sgrpixt	1	0.0203252
sgrxt	sgrxt	1	0.0203252
sl26daxt	sl26daxt	1	0.0203252
so3xt	so3xt	1	0.0203252
sprmxt	sprmxt	1	0.0203252
sqxt	sqxt	1	0.0203252
SsometLxt	SsometLxt	1	0.0203252
sucargxt	sucargxt	1	0.0203252
sucbzxt	sucbzxt	1	0.0203252
succxt	succxt	1	0.0203252
suchmsxt	suchmsxt	1	0.0203252
sucsalxt	sucsalxt	1	0.0203252
t23dhacoaxt	t23dhacoaxt	1	0.0203252
tagxt	tagxt	1	0.0203252
tagdpDxt	tagdpDxt	1	0.0203252
tagurxt	tagurxt	1	0.0203252
tartrLxt	tartrLxt	1	0.0203252
taxt	taxt	1	0.0203252
tcyntxt	tcyntxt	1	0.0203252
td2coaxt	td2coaxt	1	0.0203252
tdeACPxt	tdeACPxt	1	0.0203252
tdec2eACPxt	tdec2eACPxt	1	0.0203252
tdecoaxt	tdecoaxt	1	0.0203252
thdpxt	thdpxt	1	0.0203252
thmxt	thmxt	1	0.0203252
thprnmetinext	thprnmetinext	1	0.0203252
thprnxt	thprnxt	1	0.0203252
thrtrnaxt	thrtrnaxt	1	0.0203252
thymdxt	thymdxt	1	0.0203252
thymxt	thymxt	1	0.0203252
trixt	trixt	1	0.0203252
trna2Omgsnxt	trna2Omgsnxt	1	0.0203252
trna54rthymdxt	trna54rthymdxt	1	0.0203252
trna54urixt	trna54urixt	1	0.0203252
trna5mam2thdyltxt	trna5mam2thdyltxt	1	0.0203252
trna6iprxt	trna6iprxt	1	0.0203252
trna7am7cbguaxt	trna7am7cbguaxt	1	0.0203252
trnaalaxt	trnaalaxt	1	0.0203252
trnaargxt	trnaargxt	1	0.0203252
trnaaspxt	trnaaspxt	1	0.0203252
trnacysxt	trnacysxt	1	0.0203252
trnaglnxt	trnaglnxt	1	0.0203252
trnagluxt	trnagluxt	1	0.0203252
trnaglyxt	trnaglyxt	1	0.0203252
trnaguaxt	trnaguaxt	1	0.0203252
trnahisxt	trnahisxt	1	0.0203252
trnailext	trnailext	1	0.0203252
trnaleuxt	trnaleuxt	1	0.0203252
trnalysxt	trnalysxt	1	0.0203252
trnametxt	trnametxt	1	0.0203252
trnaN1mguaxt	trnaN1mguaxt	1	0.0203252
trnaN7mguaxt	trnaN7mguaxt	1	0.0203252
trnaphext	trnaphext	1	0.0203252
trnaproxt	trnaproxt	1	0.0203252
trnaquext	trnaquext	1	0.0203252
trnasecysxt	trnasecysxt	1	0.0203252
trnaserxt	trnaserxt	1	0.0203252
trnathrxt	trnathrxt	1	0.0203252
trnatrpxt	trnatrpxt	1	0.0203252
trnatyrxt	trnatyrxt	1	0.0203252
trnavalxt	trnavalxt	1	0.0203252
trptrnaxt	trptrnaxt	1	0.0203252
trxdsxt	trxdsxt	1	0.0203252
trxxt	trxxt	1	0.0203252
tsulxt	tsulxt	1	0.0203252
tt2345dhacoaxt	tt2345dhacoaxt	1	0.0203252
tyrLxt	tyrLxt	1	0.0203252
tyrtrnaxt	tyrtrnaxt	1	0.0203252
u23gaxt	u23gaxt	1	0.0203252
u3agaxt	u3agaxt	1	0.0203252
uagmdaxt	uagmdaxt	1	0.0203252
udcpdpxt	udcpdpxt	1	0.0203252
udcpxt	udcpxt	1	0.0203252
udpacgalxt	udpacgalxt	1	0.0203252
udpamagglaaxt	udpamagglaaxt	1	0.0203252
udpamagglxt	udpamagglxt	1	0.0203252
udpiduxt	udpiduxt	1	0.0203252
ugmdaxt	ugmdaxt	1	0.0203252
ugmdxt	ugmdxt	1	0.0203252
uPPIIxt	uPPIIxt	1	0.0203252
uratext	uratext	1	0.0203252
urdglycxt	urdglycxt	1	0.0203252
urixt	urixt	1	0.0203252
valtrnaxt	valtrnaxt	1	0.0203252
vanillatext	vanillatext	1	0.0203252
xtsnxt	xtsnxt	1	0.0203252
xylxt	xylxt	1	0.0203252
	sum of all participation	4920
	average node degree	3.48689

## Sheet: Connectivity Distributions
reaction participation (k)	occurance	P(k)
337	1	0.000708717
255	1	0.000708717
176	1	0.000708717
111	1	0.000708717
106	1	0.000708717
100	1	0.000708717
84	2	0.00141743
78	1	0.000708717
72	2	0.00141743
61	1	0.000708717
59	1	0.000708717
34	2	0.00141743
33	1	0.000708717
32	1	0.000708717
30	1	0.000708717
26	2	0.00141743
22	1	0.000708717
21	2	0.00141743
20	1	0.000708717
17	2	0.00141743
16	2	0.00141743
15	3	0.00212615
14	3	0.00212615
13	5	0.00354359
12	3	0.00212615
11	1	0.000708717
10	2	0.00141743
9	7	0.00496102
8	4	0.00283487
7	13	0.00921332
6	14	0.00992204
5	32	0.022679
4	59	0.0418143
3	149	0.105599
2	540	0.382707
1	548	0.388377
	1411

## Sheet: Metabolite Coupling
met #	met name			Coupling Pairs
496	H+	454		236	279	adp	atp	108
498	H20	413		496	498	h	h2o	85
279	ATP	288		279	496	atp	h	83
236	ADP	204		603	604	nadp	nadph	81
699	Pi	190		599	601	nad	nadh	72
709	PPi	221		279	709	atp	ppi	65
322	CO2	128		236	496	adp	h	57
599	NAD+	172		260	279	amp	atp	54
603	NADP+	191		496	603	h	nadp	51
601	NADH	164		496	599	h	nad	50
323	CoA	136		496	604	h	nadph	50
604	NADPH	192		260	709	amp	ppi	50
260	AMP	116		498	699	h2o	pi	48
473	gluL	112		496	601	h	nadh	47
609	NH4	107		322	496	co2	h	46
				279	699	atp	pi	45
				496	709	h	ppi	45
				236	699	adp	pi	41
				496	699	h	pi	40
	Metabolite	C. salexigens	E. coli	H. pylori	S. aureus	M. barkeri	S. cerevisiae
	H+	454	479	291	400	402	490
	H2O	413	368	214	275	265	361
	ATP	288	220	135	214	215	262
	ADP	204	179	114	142	134	161
	Pi	190	184	123	132	165	161
	PPi	221	140	101	143	166	175
	CO2	128	116	90	122	104	125
	NAD+	172	126	44	108	86	121
	NADP+	191	92	71	97	86	144
	NADH	164	123	37	111	78	116
	CoA	136	72	46	95	59	109
	NADPH	192	90	68	105	83	143
	AMP	116	72	39	80	108	126
	gluL	112	84	57	71	91	80
	NH4+	107	80	58	68	64	88
